# Supplementary material for: The SKP2‐p27 axis defines susceptibility to cell death upon CHK1 inhibition
Source: Mol Oncol. 2022 Jul 7;16(15):2771–87. doi: 10.1002/1878-0261.13264 (PMC9348596; doi:10.1002/1878-0261.13264)
Supplement: Supplementary file 5 — Table S1. Raw sgRNA reads of CRISPR/cas9 screen. [file MOL2-16-2771-s004.xlsx]

## Sheet: Sheet1
	Table 1	GeCKO-screen-sgRNA-reads-raw
	ID	Sequences	Gene	RepI-control	RepI-CHK1i	RepII-control	RepII-CHK1i	RepIII-control	RepIII-CHK1i
	MGLibA_00001	TCCTGAATGTGTTACGAAGC	0610007P14Rik	109	1	39	27	13	26
	MGLibA_00002	GGTCGGGCTCCGGTACCTAG	0610007P14Rik	48	17	48	40	16	14
	MGLibA_00003	GCCAGCTTCGTAACACATTC	0610007P14Rik	72	0	131	269	30	188
	MGLibA_00004	TCATCATGCTGCATGACGTG	0610009B22Rik	190	150	137	367	41	115
	MGLibA_00005	ATTCAATGAGTGGTTCGTCT	0610009B22Rik	88	7	39	20	11	14
	MGLibA_00006	TCGTCACGGCTGGGCACATG	0610009B22Rik	378	305	254	187	100	103
	MGLibA_00007	TACACTCTGATTTGACGAAT	0610009D07Rik	170	9	80	106	31	87
	MGLibA_00008	TACAAAATCCGATTTACTTC	0610009D07Rik	21	83	30	37	19	19
	MGLibA_00009	AACAGCCTATGTGGTCTATG	0610009D07Rik	126	25	22	14	13	7
	MGLibA_00010	ATGGCGTCCCGCAGTGTGTT	0610009O20Rik	438	411	198	248	77	85
	MGLibA_00011	CTGTGCCAAGAGCGTTCAGC	0610009O20Rik	160	1	78	92	28	30
	MGLibA_00012	TGGGTTTGGGCGTTATCCCA	0610009O20Rik	216	344	87	85	39	45
	MGLibA_00013	TATAGCTGTGAGATTCTTAT	0610010B08Rik	106	70	34	35	14	19
	MGLibA_00014	CGTGCATGTGAACTTCACTC	0610010B08Rik	55	13	25	31	21	17
	MGLibA_00015	GACTTCTAGAAGTTTGAAAA	0610010B08Rik	78	22	13	13	18	1
	MGLibA_00016	AACTGTACTGCTCGTAATGC	0610010F05Rik	162	213	84	50	34	71
	MGLibA_00017	GATTGTGAGATTCCCGCTTT	0610010F05Rik	45	1	16	38	18	33
	MGLibA_00018	GAAACTGTATCTTGATCAAC	0610010F05Rik	13	0	7	10	3	0
	MGLibA_00019	GGCGCCGCCTTCACGAAGCT	0610010K14Rik	9	0	33	10	6	10
	MGLibA_00020	CAACTCCCCGAGCTTCGTGA	0610010K14Rik	59	350	26	35	17	24
	MGLibA_00021	CTTGGTGGACGCTGACGTCA	0610010K14Rik	113	544	158	349	62	154
	MGLibA_00022	GATCTTCCCATTGACGGCAT	0610011F06Rik	79	62	13	9	3	3
	MGLibA_00023	GTACAGCGGAGCCTTCACAT	0610011F06Rik	207	15	81	72	29	36
	MGLibA_00024	CGGCATCCCACCCCGATCGC	0610011F06Rik	237	44	97	154	32	52
	MGLibA_00025	AGCGAGCCGAAGATCCCCAC	0610012H03Rik	185	63	86	69	61	31
	MGLibA_00026	AGTACACAGCGTTGTTCACG	0610012H03Rik	63	0	64	201	16	104
	MGLibA_00027	CTCCAGTGTGTGTTACCGAC	0610012H03Rik	258	85	135	134	48	94
	MGLibA_00028	TCCGTCGGAACCAGCTCGAT	0610030E20Rik	152	54	38	104	32	26
	MGLibA_00029	CGGGGCGGTACCGATCGAGC	0610030E20Rik	12	0	6	1	1	0
	MGLibA_00030	CCTCCTGGATTCGCGATCTG	0610030E20Rik	43	34	18	11	5	17
	MGLibA_00031	TGACAGCACCAATGCGTCCG	0610031J06Rik	350	1	78	67	39	158
	MGLibA_00032	CTGTGCCCCCTCGGACGCAT	0610031J06Rik	75	146	35	68	26	31
	MGLibA_00033	GGAGTTCCGTTCGTTCACTG	0610031J06Rik	96	2	25	16	16	11
	MGLibA_00034	CAGGACAGCGTGGCGCTGAA	0610037L13Rik	1	0	3	34	2	0
	MGLibA_00035	TGAGAAGTTCAAGACGATAG	0610037L13Rik	278	82	67	38	19	22
	MGLibA_00036	GTGCACATAGCTTGCACTTC	0610037L13Rik	87	6	24	30	16	14
	MGLibA_00037	CCAGTTCAAGTGCCCTCGCC	0610040J01Rik	107	0	35	63	29	40
	MGLibA_00038	CCCATCGTGCAGGGCATTCC	0610040J01Rik	411	186	109	79	39	37
	MGLibA_00039	AGATAATCCAGATGGGGTGC	0610040J01Rik	122	689	65	30	19	15
	MGLibA_00040	GATCGACTTGCAGATCGCCC	2022-03-01	285	600	245	286	84	581
	MGLibA_00041	ATCACACCCTGTCGCTGCAC	2022-03-01	476	485	243	342	95	132
	MGLibA_00042	CAGGCAAGCAGCCCAACGAC	2022-03-01	37	382	8	14	15	5
	MGLibA_00043	GTTCCTCACCAACCTCTACG	2022-09-01	51	18	27	19	12	27
	MGLibA_00044	CTGCCGATCCTCGTAGAGGT	2022-09-01	122	7	89	93	30	240
	MGLibA_00045	TCCTCAATGAAGCGAACCAC	2022-09-01	208	10	124	74	59	433
	MGLibA_00046	AAGCGGGTCGTCATGCAAAC	2022-03-10	41	1	48	19	15	6
	MGLibA_00047	ACACTTAGCCGAAGATGTTT	2022-03-10	289	144	88	62	31	20
	MGLibA_00048	TAGGGGTGACTTACCATATG	2022-03-10	58	1	42	33	17	30
	MGLibA_00049	CTCTACTTCATTGCTCCGAC	2022-09-10	48	1	12	8	10	3
	MGLibA_00050	CTGTCGGAGCAATGAAGTAG	2022-09-10	14	0	6	1	0	1
	MGLibA_00051	CATTATACCACTTATTGCCA	2022-09-10	82	62	29	26	11	21
	MGLibA_00052	GACCCTACGATGCGCTCCAG	2022-03-11	79	0	57	25	21	17
	MGLibA_00053	GGGCGAGCCGCCGGTAGAAC	2022-03-11	49	110	23	15	7	16
	MGLibA_00054	TCACACTCGCTATTAAGAAC	2022-03-11	34	18	19	55	6	16
	MGLibA_00055	GTGTCGGCTTTCGCGATGAT	2022-09-11	3	0	11	7	7	0
	MGLibA_00056	CCAGCTACTCACAACGAGCC	2022-09-11	105	0	32	47	30	119
	MGLibA_00057	TCAGCCGTACGTTGCTTTCC	2022-09-11	138	5	63	63	34	28
	MGLibA_00058	GACGTACCTAAAAGCTGCAG	1100001G20Rik	271	75	100	63	38	24
	MGLibA_00059	ACCTGTGCTGAGCTCTGCCG	1100001G20Rik	5	0	38	22	17	155
	MGLibA_00060	ATACTGACACATTGTTCCTC	1100001G20Rik	102	14	100	72	39	30
	MGLibA_00061	ATGTAGGATGGCTCGGATCA	1110001A16Rik	0	0	5	23	0	0
	MGLibA_00062	TTAAAGATCTTCCTCGCCAG	1110001A16Rik	375	38	199	175	69	106
	MGLibA_00063	AACATACCTTCCAAAATGAA	1110001A16Rik	129	60	55	49	38	65
	MGLibA_00064	TGTGTCGCGATATGGCCGCC	1110001J03Rik	146	1	56	33	21	26
	MGLibA_00065	GCGGCCATATCGCGACACAG	1110001J03Rik	33	336	31	107	11	10
	MGLibA_00066	GTTGCCGGATGCTACTCAAA	1110001J03Rik	123	32	46	53	30	44
	MGLibA_00067	GATGCCTTGGACCAGCTTCG	1110004E09Rik	6	0	5	2	1	1
	MGLibA_00068	TCATGACCGCACCTCGAAGC	1110004E09Rik	20	0	17	19	12	4
	MGLibA_00069	AATCATCGTCAAGATCCAGC	1110004E09Rik	25	194	27	60	20	125
	MGLibA_00070	GCAAACTGTCAGGACGGTAC	1110004F10Rik	182	128	98	288	32	28
	MGLibA_00071	TCAACATCTCACTTCCGAAC	1110004F10Rik	488	732	195	179	78	168
	MGLibA_00072	TGCAGCTTGGATCTAGCAAT	1110004F10Rik	77	1	75	57	36	21
	MGLibA_00073	GGTCACAGAGCCGTACGCGC	1110007C09Rik	32	2	37	34	7	7
	MGLibA_00074	CTGTACCAGCCGGTCACAGT	1110007C09Rik	50	38	26	31	9	8
	MGLibA_00075	CCCCCAGTTCCGGAACCCCA	1110007C09Rik	197	97	50	38	20	18
	MGLibA_00076	TAACTACCTACAAATCGACG	1110008F13Rik	36	0	35	17	14	8
	MGLibA_00077	ACAGAACTCCTGCATTGATC	1110008F13Rik	109	5	35	24	15	17
	MGLibA_00078	CAAGGTGCTGCGGAGCGACG	1110008F13Rik	61	0	22	23	32	10
	MGLibA_00079	CAGAATTGTAACCGATCCAG	1110008J03Rik	58	0	19	23	7	4
	MGLibA_00080	AAACAGTGACTCATCGCAGT	1110008J03Rik	177	33	91	141	30	21
	MGLibA_00081	ACAGTCGCCCCTGATGTGTT	1110008J03Rik	149	25	132	97	39	102
	MGLibA_00082	GAGGTGTCGTCTTCTTATAC	1110008L16Rik	109	10	35	34	22	17
	MGLibA_00083	GTATAAGAAGACGACACCTC	1110008L16Rik	122	4	28	27	9	12
	MGLibA_00084	CCATCAATAACGATATCAAA	1110008L16Rik	209	21	85	128	31	72
	MGLibA_00085	CCCGCAATGTCGGGCCCCAA	1110008P14Rik	0	1	3	0	1	2
	MGLibA_00086	GTCGAACCGGCAGACGCGCC	1110008P14Rik	210	126	131	189	74	55
	MGLibA_00087	ACCTAGGGGCTGGCATCGCC	1110008P14Rik	8	0	3	0	3	1
	MGLibA_00088	TGCCCAGGACTTATTGACAT	1110012L19Rik	207	3	105	90	34	48
	MGLibA_00089	ATTTCTGAACGCTGCTCAAC	1110012L19Rik	400	760	129	138	65	78
	MGLibA_00090	TCCAGAGACCTTAACTGCTG	1110012L19Rik	39	0	36	80	2	28
	MGLibA_00091	GCCGTTTACCGTAGGCGTTG	1110017D15Rik	59	0	11	13	6	5
	MGLibA_00092	CGAGTCCTTGCAGCAACTAC	1110017D15Rik	271	155	95	116	23	260
	MGLibA_00093	TAAGGTACCTTGGACAGTCG	1110017D15Rik	398	35	80	72	32	35
	MGLibA_00094	TGTGGCTATGGATGTGGTTC	1110025L11Rik	26	0	8	13	3	6
	MGLibA_00095	AGCACCATGTGTGGCTACTA	1110025L11Rik	59	220	35	50	13	17
	MGLibA_00096	CATAGCCACAGCCCAGTCCA	1110025L11Rik	182	37	45	65	30	28
	MGLibA_00097	CTCCTATTCGAACCGTACCC	1110032A03Rik	193	182	125	166	42	150
	MGLibA_00098	CCATCCGTACTGTAAAAACT	1110032A03Rik	289	216	67	38	23	18
	MGLibA_00099	TGCATCATATGTTGTTTCGA	1110032A03Rik	68	8	18	25	6	7
	MGLibA_00100	CAGCTCGTGCTCCGAAACGC	1110032F04Rik	220	70	101	120	33	26
	MGLibA_00101	GAGTCGTCGTCGTCGTCGGG	1110032F04Rik	168	9	40	40	18	27
	MGLibA_00102	GAAACGGACCTGGCCGCCGT	1110032F04Rik	33	56	26	21	11	54
	MGLibA_00103	ACACACCGCGGGTAGATCCA	1110034G24Rik	102	139	41	19	17	6
	MGLibA_00104	CTGTACCTTGGATCTACCCG	1110034G24Rik	0	0	0	0	0	0
	MGLibA_00105	AACTGCGGAGAGCATACCTT	1110034G24Rik	0	0	23	22	4	10
	MGLibA_00106	GTGATAATTACCTTCGAGTT	1110037F02Rik	116	151	18	18	20	5
	MGLibA_00107	TGAAGTCCGAGTTATACCCC	1110037F02Rik	162	107	33	19	24	12
	MGLibA_00108	CATCTTTAGACCAAACTCGA	1110037F02Rik	6	0	9	7	3	6
	MGLibA_00109	CCTGCATGCGACTCCGCCGC	1110038F14Rik	295	217	144	116	73	129
	MGLibA_00110	GGAGGCCCTACGGGCTCTAA	1110038F14Rik	0	0	0	0	0	0
	MGLibA_00111	CCGGCGGCGGAGTCGCATGC	1110038F14Rik	1	0	10	3	0	1
	MGLibA_00112	TGGAGATGCTTCCGAACTGT	1110051M20Rik	62	115	57	60	41	43
	MGLibA_00113	GAGACATGTCCTCACGTACA	1110051M20Rik	91	0	39	13	16	14
	MGLibA_00114	ATTGTGCCCAGACTTCCCGC	1110051M20Rik	293	1078	168	136	67	73
	MGLibA_00115	TCAGACATTCGTTCGATAGT	1110057K04Rik	74	51	36	37	12	14
	MGLibA_00116	GACTCGCTTCATCACGTGAA	1110057K04Rik	409	901	75	143	47	27
	MGLibA_00117	CGAATGTCTGAATCGCCCAA	1110057K04Rik	2	1	14	22	6	9
	MGLibA_00118	GGCCCGGAGCCTACACGATA	1110058L19Rik	32	15	39	28	19	12
	MGLibA_00119	AGTGAGTCAAAACGACCGAG	1110058L19Rik	73	38	26	27	27	7
	MGLibA_00120	GACGAAAGTCATCCGTGAAA	1110058L19Rik	81	42	43	33	20	21
	MGLibA_00121	TCCGTCCGCAGCGTCTTCTA	1110059E24Rik	166	1	81	72	34	43
	MGLibA_00122	TCTGGCCATAGAAGACGCTG	1110059E24Rik	205	24	153	153	58	142
	MGLibA_00123	TGATAAGAGTGTTCAGACCA	1110059E24Rik	231	120	54	35	21	26
	MGLibA_00124	CACTTGGTTCCGCTTGCTCA	1110059G10Rik	559	276	224	232	105	112
	MGLibA_00125	CCAGAACTACCATGAGCAAG	1110059G10Rik	70	35	60	35	21	20
	MGLibA_00126	AGATGAACAGCCTCAAGTAG	1110059G10Rik	127	1217	28	8	7	7
	MGLibA_00127	TACACTAACACCTGCTATTG	1110059M19Rik	4	0	7	0	0	0
	MGLibA_00128	CCTCCGATCATCAGTGCCAT	1110059M19Rik	446	2396	194	218	89	154
	MGLibA_00129	TACATGGCTTGTACTGAAAA	1110059M19Rik	99	0	35	17	13	20
	MGLibA_00130	CGCCGGCGCCCAGAACCGGC	1110065P20Rik	83	49	23	30	10	6
	MGLibA_00131	CCACCTCTGGCCGATACAGA	1110065P20Rik	251	120	142	218	55	300
	MGLibA_00132	TAGAACGGTTCAGCCAAGTC	1110065P20Rik	105	5	78	53	32	16
	MGLibA_00133	ACCGAGTTCGCGCGTCTCAA	1190002N15Rik	17	2	29	24	23	22
	MGLibA_00134	CCGCCTGGTGCGCCGCTACG	1190002N15Rik	104	47	82	94	38	53
	MGLibA_00135	GAACCGGCCATAGCGTTTCT	1190002N15Rik	11	0	25	22	5	18
	MGLibA_00136	ACAGACTTGTTACCGAGAAC	1190003K10Rik	229	112	55	114	19	48
	MGLibA_00137	AGACTTCCCTGCGCATGTAC	1190003K10Rik	9	0	25	3	3	3
	MGLibA_00138	GCCAGAAGCACTCAGTTCTC	1190003K10Rik	488	807	238	207	86	167
	MGLibA_00139	TCAGGACGGGGGCCTCGTCG	1190005I06Rik	26	0	25	25	25	16
	MGLibA_00140	AGGCGACGCGCTTGCAGCCG	1190005I06Rik	81	13	82	135	31	197
	MGLibA_00141	ACGGCTGCAAGCGCGTCGCC	1190005I06Rik	26	0	5	9	4	2
	MGLibA_00142	AGAACTCAAAACGGAGCTTT	1190007I07Rik	178	134	18	11	14	6
	MGLibA_00143	CATGTGCGCCGGGGCCCAGG	1190007I07Rik	23	5	34	19	15	34
	MGLibA_00144	CCCCGGCGCACATGGCCAGG	1190007I07Rik	18	0	4	11	4	2
	MGLibA_00145	CTGTCAGCCCGGGCGATCAC	2022-09-12	166	16	129	115	67	64
	MGLibA_00146	CAGTCCGGCACAGCCGCCTC	2022-09-12	285	20	169	220	43	245
	MGLibA_00147	GTGTACTTTGTGCCACCCAC	2022-09-12	245	68	78	49	35	38
	MGLibA_00148	GATTTACTTCTGCTCGAAAG	1200014J11Rik	17	5	13	10	13	5
	MGLibA_00149	TGGGATCGATGTCACCTCCA	1200014J11Rik	285	54	59	105	21	25
	MGLibA_00150	CTCCGACGACTTGTCTTCAC	1200014J11Rik	118	0	121	131	31	49
	MGLibA_00151	GTCTCCGATGCTCTCGTCTT	1300002K09Rik	22	2	1	13	3	0
	MGLibA_00152	TTTAGTAACCGATGGTCCTA	1300002K09Rik	176	1	60	36	39	48
	MGLibA_00153	GCCTCCGATGAAAAGCACAA	1300002K09Rik	101	214	62	32	18	43
	MGLibA_00154	GAACATCTTTCCATCCGCAC	1300017J02Rik	244	152	82	98	18	34
	MGLibA_00155	TGACACAACGCACCATCGTA	1300017J02Rik	318	83	202	519	95	762
	MGLibA_00156	CACTTACTTTAAGGCTCCCC	1300017J02Rik	228	57	102	75	28	68
	MGLibA_00157	CACTCGCTTCGTCATCGACC	2022-09-14	217	51	201	140	99	435
	MGLibA_00158	AGAATCGTGATAGTCAGCTA	2022-09-14	96	141	48	49	23	48
	MGLibA_00159	GTCCTCTCATTTCTACTCGA	2022-09-14	58	8	24	23	16	13
	MGLibA_00160	TCGTCCAAAAGCTTTAGTAC	2022-09-15	195	152	35	28	15	12
	MGLibA_00161	TGCAGCTCTTGCGATCTTCT	2022-09-15	36	44	20	7	4	3
	MGLibA_00162	ACAGTTTAATCTGCTCCCAC	2022-09-15	347	244	160	138	65	79
	MGLibA_00163	TAGAACAGAAGACTCGATAA	1500009L16Rik	14	0	19	16	10	3
	MGLibA_00164	GTGTCTTTAACTGCTCCTGT	1500009L16Rik	95	6	39	22	14	17
	MGLibA_00165	GGTATCATGTGCACTATTGC	1500012F01Rik	60	0	36	25	18	17
	MGLibA_00166	CTACAGGCCCGAGAGAGCCG	1500012F01Rik	12	0	29	21	7	14
	MGLibA_00167	CACTCACCAATGCTCGCCTC	1500012F01Rik	250	96	69	66	30	27
	MGLibA_00168	CCATGAGCACCTCGTCTGCG	1500015O10Rik	214	659	152	125	73	127
	MGLibA_00169	CCGCGCAGACGAGGTGCTCA	1500015O10Rik	83	9	35	24	10	100
	MGLibA_00170	CGAAACGGCCATGACTACTA	1500015O10Rik	129	38	124	107	43	55
	MGLibA_00171	TGAGCACAGACTACGATCAA	1600002H07Rik	39	89	20	11	5	6
	MGLibA_00172	CCGGGGTGGCAGCCGTGTAT	1600002H07Rik	35	0	28	20	17	10
	MGLibA_00173	CCTTGGACTCCTGCGCCGAT	1600002H07Rik	132	4	131	89	69	84
	MGLibA_00174	CGCTTGTTCTACGTAATCAC	1600002K03Rik	55	0	40	40	18	26
	MGLibA_00175	CGCTAACGCACCTAAAAGCC	1600002K03Rik	115	62	51	93	8	16
	MGLibA_00176	GACTCAAGAAGTCACAGCGA	1600002K03Rik	31	37	18	25	10	5
	MGLibA_00177	CACACTTCCAGCGACCGGTC	1600012H06Rik	24	38	25	57	5	8
	MGLibA_00178	GAGTGCTGTCCGACACGTAC	1600012H06Rik	187	448	68	78	38	16
	MGLibA_00179	GCGCGCCCTGTTGATGATCC	1600012H06Rik	265	236	139	147	53	52
	MGLibA_00180	CGCGCGCACCTTTACCGAGC	1600014C10Rik	24	0	41	88	19	52
	MGLibA_00181	GCTAACGACCTATGTCACCA	1600014C10Rik	221	1	122	121	41	46
	MGLibA_00182	GAGTCCTCCCGATGACCATG	1600014C10Rik	109	62	62	109	19	27
	MGLibA_00183	AGGAACCCTGCCTGCGCCCC	1600014C23Rik	154	0	156	136	75	170
	MGLibA_00184	ATTTCCTCCTGAGTATGACC	1600014C23Rik	272	65	69	75	45	35
	MGLibA_00185	AGTTCGACCCATCTACAGAG	1600014C23Rik	59	29	41	50	17	20
	MGLibA_00186	GGGCAGCGTTAGACTCCGAC	1600014K23Rik	36	1	49	36	25	20
	MGLibA_00187	AATTGCCAATCAAGACCGCC	1600014K23Rik	54	0	43	80	8	32
	MGLibA_00188	ACGCGCACTCCATCGCCATG	1600014K23Rik	419	463	178	179	81	225
	MGLibA_00189	GCTACTCGCCAGTTAGCCGC	1600015I10Rik	53	0	56	41	12	25
	MGLibA_00190	CAATGCGGTAATGTACTAGG	1600015I10Rik	59	0	3	1	1	3
	MGLibA_00191	CCATCCCGTGGGTCGTATGG	1600015I10Rik	126	172	78	335	42	91
	MGLibA_00192	GAACAGCCCACCGAAGTGCC	1600016N20Rik	90	253	19	46	9	34
	MGLibA_00193	GCTTCTGGACCTGGTTCCGC	1600016N20Rik	200	220	150	147	56	142
	MGLibA_00194	CAAACTCACCTCGACGCTGC	1600016N20Rik	118	66	99	162	28	122
	MGLibA_00195	TCATTAGTGTGCCCGCGCTA	1700001C02Rik	21	97	19	15	5	5
	MGLibA_00196	AGGCTCTGAACTCGAAGTAA	1700001C02Rik	3	0	11	7	1	6
	MGLibA_00197	AAGAGCTATGCGCTCCTCAG	1700001C02Rik	0	0	4	4	2	5
	MGLibA_00198	TGCAGGCCGATCTGTCCCCG	1700001C19Rik	77	82	22	31	20	65
	MGLibA_00199	AGACGCTGCGGGGTTCAGTC	1700001C19Rik	25	0	8	36	4	3
	MGLibA_00200	TTCTGGGACAATGCCGTCAG	1700001C19Rik	94	2	9	8	4	7
	MGLibA_00201	GCAGCCTCTTCTTTACTTCC	1700001F09Rik	48	0	47	40	20	13
	MGLibA_00202	ACCTACAGGGTCATTTAGGA	1700001F09Rik	1	0	4	10	8	5
	MGLibA_00203	GTCATTCAAATCCTTGTACT	1700001F09Rik	44	13	29	22	11	18
	MGLibA_00204	TTCCTCAGTGTTTAGCGCGA	1700001J03Rik	212	442	78	58	42	43
	MGLibA_00205	GGCCATCGCGCTAAACACTG	1700001J03Rik	43	0	17	35	8	6
	MGLibA_00206	ATCATTTGTACCACGTATTC	1700001J03Rik	316	89	100	111	32	47
	MGLibA_00207	ACACGCGCGCCATCGCCTTC	1700001K19Rik	238	331	81	60	18	41
	MGLibA_00208	CTGCGATAGTTGGAATGACC	1700001K19Rik	163	131	108	80	51	38
	MGLibA_00209	TGGGAGCGAGTCTTCCACGC	1700001K19Rik	34	17	23	7	3	5
	MGLibA_00210	GCGCAGCTACTTCAGTCGCG	1700001L19Rik	150	18	76	76	39	47
	MGLibA_00211	GTCACCTCCGAAACCCTGCG	1700001L19Rik	173	1	89	68	30	28
	MGLibA_00212	ACGTGAAGACCGACTTCTAC	1700001L19Rik	345	64	103	166	54	43
	MGLibA_00213	TACTGGGAACGCAACCGTGC	1700001O22Rik	344	3	152	329	73	160
	MGLibA_00214	TCTCGTCTGCGAATCGTACC	1700001O22Rik	445	38	83	88	32	139
	MGLibA_00215	AGAGCCTCACACGCGGGGGC	1700001O22Rik	40	0	4	2	1	2
	MGLibA_00216	TCCGGAAGTACCGACGACTG	1700001P01Rik	31	0	9	0	1	0
	MGLibA_00217	ACCACAGTCGTCGGTACTTC	1700001P01Rik	42	0	15	11	16	14
	MGLibA_00218	GCCATTTAAGCCCGTAGTGA	1700001P01Rik	107	27	37	15	15	12
	MGLibA_00219	TATATCGCGGGCGCCCGCGC	1700003E16Rik	0	0	3	0	0	0
	MGLibA_00220	CGCCCGCGATATATTTCCAA	1700003E16Rik	76	236	26	20	18	15
	MGLibA_00221	TGACCTTATGACTCGAGTTA	1700003E16Rik	56	107	37	27	18	10
	MGLibA_00222	GACGGCGTGGACAGGCGCGA	1700003F12Rik	23	0	40	24	13	22
	MGLibA_00223	GCGCCTATGCTACGTGGGGC	1700003F12Rik	3	0	9	12	6	4
	MGLibA_00224	TGACGGGCTTTGTCCATGTC	1700003F12Rik	121	0	84	157	41	123
	MGLibA_00225	GAGCTCACCATGATTGTTAC	1700003M02Rik	153	22	73	46	28	29
	MGLibA_00226	GATATGAACTATACAAGTCG	1700003M02Rik	35	125	16	12	2	2
	MGLibA_00227	TCTGTTAAATAAGCGAATTC	1700003M02Rik	108	10	16	16	15	8
	MGLibA_00228	ATTTGCTAATCCCGAGTTGC	1700006A11Rik	406	49	160	172	69	86
	MGLibA_00229	CATAACTCAAGTATTCCACA	1700006A11Rik	72	9	6	6	5	2
	MGLibA_00230	CTCTCCATTCTCAACGAAAA	1700006A11Rik	45	0	23	11	5	8
	MGLibA_00231	GCAAACCCAACTATGACCGC	1700006E09Rik	0	0	0	0	0	0
	MGLibA_00232	AAAATTGCGAATGCCTATCG	1700006E09Rik	14	0	6	9	3	5
	MGLibA_00233	AGTCCATCTCCGATGACCTG	1700006E09Rik	193	152	69	77	25	33
	MGLibA_00234	TGAATCCGTGAGTAAGCAAA	1700007B14Rik	52	3	26	15	22	9
	MGLibA_00235	TCAAAAGCATCAGCTATCCC	1700007B14Rik	343	402	118	189	60	105
	MGLibA_00236	GAGCTTGCCTTTGCATAATC	1700007B14Rik	91	109	47	52	16	38
	MGLibA_00237	TTGGTGGAGCTAGGCTACCG	1700007G11Rik	133	0	38	25	18	11
	MGLibA_00238	GCTCCACCAACTGGCGAGCC	1700007G11Rik	31	0	16	16	17	9
	MGLibA_00239	AGGGAAGAGGATAATCGTGC	1700007G11Rik	70	84	20	24	18	15
	MGLibA_00240	ACCATTGCTGTTGCGAGTTG	1700007K09Rik	166	1156	50	54	20	31
	MGLibA_00241	ACCGCAACTCGCAACAGCAA	1700007K09Rik	323	67	170	159	54	114
	MGLibA_00242	TGATGATCGTGATTATTGTC	1700007K09Rik	300	351	108	142	54	204
	MGLibA_00243	TTAGCGAGAAGCTCCCAGTC	1700007K13Rik	5	0	12	5	3	4
	MGLibA_00244	CCGTAGCCATGAAACCACCC	1700007K13Rik	22	0	37	22	8	14
	MGLibA_00245	TACTGGCATCTCATGCACCG	1700007K13Rik	140	121	96	64	26	63
	MGLibA_00246	ATTCTGGCTCGATGCCCTTC	1700008A04Rik	155	73	48	92	29	19
	MGLibA_00247	GAAGTCACCACTGTGATGAC	1700008A04Rik	147	228	150	135	76	95
	MGLibA_00248	CTGAAAGTGGTTGCAGTCCT	1700008A04Rik	29	21	6	10	7	2
	MGLibA_00249	ACTTGTGTAACATAGCTGTC	1700008F21Rik	260	309	70	84	31	23
	MGLibA_00250	TTTCTTAGTTCGCTCTAATT	1700008F21Rik	95	2	77	53	23	80
	MGLibA_00251	TTAGAGCGAACTAAGAAACC	1700008F21Rik	127	156	21	28	15	12
	MGLibA_00252	TGTACATTGTCTCCACGAAT	1700008I05Rik	138	125	55	57	27	30
	MGLibA_00253	TAGTCCAGAAAGCCAATTCG	1700008I05Rik	31	0	33	18	25	21
	MGLibA_00254	GAACATTCGACCATATTTAC	1700008I05Rik	144	13	58	43	18	20
	MGLibA_00255	CCCCCAGCAGTAAATCGTCG	1700008O03Rik	398	601	182	113	91	93
	MGLibA_00256	GTTCACGCGCCCGCTTTCCA	1700008O03Rik	236	7	134	130	74	78
	MGLibA_00257	CATCTCGGAATATGAGGCGC	1700008O03Rik	89	0	19	8	5	8
	MGLibA_00258	CTGGTGACAAGCCTGAACGT	1700008P02Rik	168	44	93	77	21	132
	MGLibA_00259	TTCTCAGCCTGCCTACGTTC	1700008P02Rik	399	173	118	130	58	63
	MGLibA_00260	GAAGAAGCCTTACATGCCAA	1700008P02Rik	104	0	51	33	17	13
	MGLibA_00261	GGATGTAATAGCCGTCTCGC	1700009N14Rik	248	29	65	110	40	169
	MGLibA_00262	CAGTACCACCATCGCCCACG	1700009N14Rik	314	943	171	190	53	179
	MGLibA_00263	GCCCATCAAGTTTAACGTCT	1700009N14Rik	194	55	65	120	53	41
	MGLibA_00264	GATCTACTCAACGCCTGTAA	1700009P17Rik	313	236	138	180	66	80
	MGLibA_00265	TGCGAGCTTTGCGGTTCATC	1700009P17Rik	375	96	137	105	64	61
	MGLibA_00266	GTTGTCTCCTTGGATAACCG	1700009P17Rik	38	0	26	29	16	23
	MGLibA_00267	CCACAATATAGAAATACCGC	1700010B08Rik	30	0	10	8	6	5
	MGLibA_00268	CTGTAAGCCCTGGTTTGATG	1700010B08Rik	172	2	48	38	27	22
	MGLibA_00269	AGGACTCACCTGTATGATTC	1700010B08Rik	27	147	0	0	0	0
	MGLibA_00270	AGAACAATATAGCACCTAAA	1700010D01Rik	11	19	15	18	12	4
	MGLibA_00271	CATGAAGAACAAGAAAACGC	1700010D01Rik	11	0	10	1	6	0
	MGLibA_00272	AGGCAAATCTTCACTATCTT	1700010D01Rik	379	179	105	68	48	44
	MGLibA_00273	AGGCCTGTACGCGTGGGTTC	1700010I14Rik	172	9	74	75	24	21
	MGLibA_00274	TAACGGTACACATCCCTGCC	1700010I14Rik	65	0	43	12	10	13
	MGLibA_00275	TATTACCTGATACTGCGCTG	1700010I14Rik	263	11	67	56	41	31
	MGLibA_00276	TCGGCAGCTACGTGAGTACC	1700011A15Rik	437	133	244	574	87	362
	MGLibA_00277	GCCATGCCGGATGCGGCCTC	1700011A15Rik	96	19	29	12	16	20
	MGLibA_00278	GTCTCCAGTGACGTCACCGC	1700011A15Rik	235	0	248	181	113	93
	MGLibA_00279	GTACGAGGTACTTCCAGCAC	1700011E24Rik	216	1	73	104	37	126
	MGLibA_00280	GGATCGTTTCTCAGCACAAG	1700011E24Rik	11	1	12	5	7	10
	MGLibA_00281	ATCTTTGTCAACTAGTGTGC	1700011E24Rik	85	15	24	49	9	31
	MGLibA_00282	ATGTCATAGCCGTTGCTCCT	1700011H14Rik	462	2827	144	138	64	50
	MGLibA_00283	GACTCTTCCTCAACTCCATT	1700011H14Rik	69	21	74	58	22	99
	MGLibA_00284	CACAAGCAATTACCTCTGAA	1700011H14Rik	4	0	2	0	0	0
	MGLibA_00285	GTGAACCGAAAGAACGTTGG	1700011I03Rik	128	0	24	182	14	23
	MGLibA_00286	ACTCTCCACCAACGTTCTTT	1700011I03Rik	66	0	47	25	16	27
	MGLibA_00287	ATGCCATCCAGGTCGATGCT	1700011I03Rik	70	94	49	56	26	18
	MGLibA_00288	AGTTTCTCACCCGTTTCAGC	1700011L22Rik	51	1	21	32	11	33
	MGLibA_00289	GTAACTTACAGGGGGACATA	1700011L22Rik	42	41	12	4	3	2
	MGLibA_00290	CTGGAGGGGCTTGCTATATC	1700011L22Rik	22	0	29	36	18	16
	MGLibA_00291	GACAAGTGTAGCACCTTATC	1700012A03Rik	211	223	39	74	19	21
	MGLibA_00292	TCGTCTCATGTCAGTATCCA	1700012A03Rik	110	1	34	28	9	20
	MGLibA_00293	GAGTAGAATGTTCAAGGGTC	1700012A03Rik	168	105	9	6	6	7
	MGLibA_00294	AGGGGCTCGCGTCGTATATT	1700012B07Rik	0	0	0	0	1	0
	MGLibA_00295	AAGGAACGCCGTAGCCGCTT	1700012B07Rik	119	33	120	136	55	135
	MGLibA_00296	GAGCCAGAGCTTGACGTCAC	1700012B07Rik	334	1	73	143	45	25
	MGLibA_00297	CCCCGGTGGCATGAGGCGGC	1700012B09Rik	23	0	9	7	7	5
	MGLibA_00298	CACAAGCCAAGTACTACTCG	1700012B09Rik	28	0	0	1	0	0
	MGLibA_00299	CCCTTCGCGGCCCGCCTCTG	1700012B09Rik	0	0	38	10	13	7
	MGLibA_00300	CAGGAAGCGCGTAACTCCAG	1700012L04Rik	9	35	4	65	1	6
	MGLibA_00301	AGTTACGCGCTTCCTGCCAG	1700012L04Rik	413	608	281	321	145	304
	MGLibA_00302	TCATTCACTGATGTGCCACC	1700012L04Rik	247	306	118	142	49	109
	MGLibA_00303	CTGATCAGATAGCGATGCGA	1700012P22Rik	5	1	13	14	12	5
	MGLibA_00304	TATTCAACGAAAGTGCTCCT	1700012P22Rik	146	93	88	74	37	37
	MGLibA_00305	CATAGCGCACACCGGCAGCC	1700012P22Rik	118	8	98	96	22	30
	MGLibA_00306	TCTGCGCAATGTTTCCTATA	1700013D24Rik	411	73	87	86	35	43
	MGLibA_00307	TGTTCCCAAGTGGCATACCT	1700013D24Rik	169	15	68	32	21	25
	MGLibA_00308	CTTGGGAACAGACTGACCCC	1700013D24Rik	208	4	54	88	27	24
	MGLibA_00309	TGCTGTTGCGCAAGGTGAGC	1700013F07Rik	127	308	25	32	29	24
	MGLibA_00310	TCGACTTCTGGACGTGGCTG	1700013F07Rik	263	49	141	180	51	178
	MGLibA_00311	AACTGAGATATTGTTACACC	1700013F07Rik	246	45	39	37	14	20
	MGLibA_00312	AGAAGAACCCGTTGCCGAAC	1700013G24Rik	183	259	91	106	43	54
	MGLibA_00313	ACCCTTGCCGTTGTTCATAT	1700013G24Rik	982	137	317	384	134	247
	MGLibA_00314	GTGACTCGTCTCTACACACT	1700013G24Rik	241	236	105	113	53	96
	MGLibA_00315	GTAGAACTGTTTACAGATCC	1700013H16Rik	271	31	35	39	24	16
	MGLibA_00316	GCTTAATGAAGAGTCTGCTC	1700013H16Rik	205	2037	79	76	29	32
	MGLibA_00317	AACTCCCTCAAAAGACTGTC	1700013H16Rik	266	1571	134	66	39	37
	MGLibA_00318	GACGGAACTGCACCATCTAC	1700015E13Rik	39	0	37	30	18	16
	MGLibA_00319	GTGCATACGAAGTAGCTGTA	1700015E13Rik	25	0	12	2	1	1
	MGLibA_00320	TGAGCGTTTACCTGGCAAGC	1700015E13Rik	85	76	40	32	16	34
	MGLibA_00321	ACAAGTTCCCGTCTACAACT	1700015F17Rik	120	91	59	81	34	104
	MGLibA_00322	CTCTTATCTCGAGTACACAC	1700015F17Rik	83	179	54	46	33	27
	MGLibA_00323	ATGGCCCTTTATGCAAGACA	1700015F17Rik	172	338	105	86	29	37
	MGLibA_00324	CCTAACCCGATTCCGGATAC	1700015G11Rik	223	39	76	75	33	71
	MGLibA_00325	CTATGTAGGAAGGACCACGA	1700015G11Rik	244	62	79	186	41	33
	MGLibA_00326	CAGCATGTGCCTTCGAGTTA	1700015G11Rik	144	1039	62	60	41	15
	MGLibA_00327	TGCTTCGAATGAGCGTTTGC	1700016C15Rik	234	78	143	252	51	332
	MGLibA_00328	CCAGGTTGGGATCGGAAATT	1700016C15Rik	172	2	41	25	17	20
	MGLibA_00329	GTCGCCCATCGATTCCACCT	1700016C15Rik	159	49	122	112	47	138
	MGLibA_00330	TTATATTTACCGTCAAAGGA	1700016D06Rik	0	0	8	13	6	7
	MGLibA_00331	GACAAGATTCGAAGAGCTAT	1700016D06Rik	38	1	31	8	12	7
	MGLibA_00332	TTCACAACAAAAAACAACGA	1700016D06Rik	126	17	24	7	5	6
	MGLibA_00333	ACACAAACTTGACGAACATC	1700016H13Rik	256	4147	90	140	32	62
	MGLibA_00334	TGGCGTATGGCTTGCCAAGA	1700016H13Rik	170	51	17	25	18	42
	MGLibA_00335	AATACGATTTCTCCCAAGAA	1700016H13Rik	0	0	5	1	1	1
	MGLibA_00336	CCTCAAAGTAGCTATGCGCG	1700016K19Rik	88	1	84	45	22	22
	MGLibA_00337	CTCACCATACTCCGCCGCAC	1700016K19Rik	230	196	217	197	84	200
	MGLibA_00338	TGAGGCGGTACCGCTTCCTT	1700016K19Rik	408	214	97	88	38	122
	MGLibA_00339	GGCACTCCAGGACGCTCGTT	1700017B05Rik	132	1664	50	57	21	106
	MGLibA_00340	CTGGATGGGACGTTCTTGCG	1700017B05Rik	43	33	55	40	15	17
	MGLibA_00341	AGGCGAAGATCGATCTGCTC	1700017B05Rik	153	1	66	22	14	12
	MGLibA_00342	AAACATCATAAGTATCTTCG	1700017D01Rik	73	26	42	29	16	22
	MGLibA_00343	CAGGGTGCACAAATAATGCT	1700017D01Rik	57	47	19	16	7	11
	MGLibA_00344	TTATGAACCAGTGCAGCACT	1700017D01Rik	264	83	77	98	42	39
	MGLibA_00345	AAAAAGCGTAGCTCCGACAG	1700017N19Rik	45	38	28	15	6	16
	MGLibA_00346	GGGTCTTGATACGTTCTCCA	1700017N19Rik	71	0	12	9	2	8
	MGLibA_00347	ATATACTCACTGCTACTTGG	1700017N19Rik	35	0	29	22	6	17
	MGLibA_00348	GGAGCACCGGCAGGACTTCA	1700018B08Rik	50	0	31	17	11	12
	MGLibA_00349	GGTAGGTCTCGAAGATGATG	1700018B08Rik	99	2240	34	28	10	14
	MGLibA_00350	CCCCAAACTTGGTGTAGCAT	1700018B08Rik	130	183	30	25	14	16
	MGLibA_00351	GCCCTCCGACCGTGTCTCAT	1700018C11Rik	132	8	54	44	14	50
	MGLibA_00352	GCTACCGCACAGTCCGTCGT	1700018C11Rik	181	134	13	28	0	6
	MGLibA_00353	ACCTGTTATTGAGAGCGCCA	1700018C11Rik	114	15	79	91	32	45
	MGLibA_00354	CAGTGCCATATTCAGCTTTC	1700018F24Rik	674	112	347	416	131	153
	MGLibA_00355	CTATCTTACACAGTGCAGTT	1700018F24Rik	67	10	11	6	6	6
	MGLibA_00356	GTAAGATAGAAATAACTGCC	1700018F24Rik	39	0	7	4	2	4
	MGLibA_00357	AGAAGAATCCGACATGTTTG	1700019A02Rik	126	828	45	28	11	23
	MGLibA_00358	TCATTGATGCAATACTCCTG	1700019A02Rik	153	11	66	76	17	27
	MGLibA_00359	CATCTCATAAAGTATCCCTC	1700019A02Rik	157	76	30	36	19	23
	MGLibA_00360	CACATCCACCAGGTGAACGT	1700019B03Rik	125	10	40	49	25	19
	MGLibA_00361	CTCCAGGACCAACGTTCACC	1700019B03Rik	262	119	156	169	53	111
	MGLibA_00362	TGTGTAGGTCTGCTTCACGA	1700019B03Rik	294	1756	95	91	54	47
	MGLibA_00363	GAGCCCTCACTCTCGATGTA	1700019D03Rik	61	5	18	16	8	9
	MGLibA_00364	CCTTGAATTCGCAGACCGTC	1700019D03Rik	332	121	257	190	69	97
	MGLibA_00365	CATCCCATACATCGAGAGTG	1700019D03Rik	11	0	8	6	4	1
	MGLibA_00366	TCGGATGTGATAAAAAGCCA	1700019G17Rik	1	1	15	17	7	1
	MGLibA_00367	GCTTTCTTGGAGAAATTACG	1700019G17Rik	88	69	18	9	9	19
	MGLibA_00368	CTGATAAATGTTTACTGCCT	1700019G17Rik	193	143	85	56	25	68
	MGLibA_00369	ACCCCAGGTATCAGCGGAAA	1700019L03Rik	28	0	6	7	6	5
	MGLibA_00370	CAAGGAATACGTGTACAACC	1700019L03Rik	0	0	1	0	1	0
	MGLibA_00371	GTTCGAGGCCCAACTGGCCC	1700019L03Rik	238	10	108	109	59	50
	MGLibA_00372	TGCTACTTACCGCAGTATCC	1700019N19Rik	342	117	132	82	41	36
	MGLibA_00373	TCCCTGTGTGAAAGCGTTCC	1700019N19Rik	316	5	90	109	50	37
	MGLibA_00374	TTGCCAGGAAAGCTCCAGCG	1700019N19Rik	39	1	22	15	11	9
	MGLibA_00375	TCGCGACCACTGGTATCGGA	1700019O17Rik	59	11	44	62	12	13
	MGLibA_00376	CTGCCCGATGACGTCCCACC	1700019O17Rik	107	0	36	37	24	24
	MGLibA_00377	CCGTTCAGCTATGCGCTACC	1700019O17Rik	486	143	198	174	89	113
	MGLibA_00378	AGCGAGTCATGTGCCCCCCC	1700020A23Rik	355	24	93	114	64	38
	MGLibA_00379	GTGGCACTTACCCATAGAGC	1700020A23Rik	67	0	47	32	21	99
	MGLibA_00380	AAGTCTGTGTCGTGGCAGGT	1700020A23Rik	50	61	7	7	3	3
	MGLibA_00381	CCCGTCGCCAAGCTTTCGTC	1700020D05Rik	406	382	197	300	91	134
	MGLibA_00382	ACCTGACGAAAGCTTGGCGA	1700020D05Rik	99	271	49	33	21	8
	MGLibA_00383	GCTTGTACCCGAACACGTAG	1700020D05Rik	124	197	51	52	26	15
	MGLibA_00384	TTCCACCGACGACGAAGACG	1700020L24Rik	46	0	27	61	6	13
	MGLibA_00385	GCCTGGCGGCCCCGGCAGAC	1700020L24Rik	2	0	9	3	0	0
	MGLibA_00386	CGCCGCGTCTCCAACACGCA	1700020L24Rik	328	492	245	164	81	131
	MGLibA_00387	GAAATTCAAATATAAAGTCA	1700020N15Rik	21	0	10	6	8	4
	MGLibA_00388	TCTCATTCTTCTTCACAGCT	1700020N15Rik	751	575	284	223	129	156
	MGLibA_00389	GCTGTCCAGCTCATAGCTTG	1700020N15Rik	446	262	188	152	58	166
	MGLibA_00390	TCCATCGGCGCAACACCACC	1700021F05Rik	86	14	74	60	24	31
	MGLibA_00391	TCTTCAGGATGACGTCGTAC	1700021F05Rik	136	0	84	56	33	38
	MGLibA_00392	AGACGAAGAGGACTCCGACG	1700021F05Rik	44	1	14	3	1	1
	MGLibA_00393	GCTTCATCGGATGGCGATCC	1700021F07Rik	17	0	6	6	5	4
	MGLibA_00394	ATCGCCATCCGATGAAGCCC	1700021F07Rik	273	167	131	70	36	46
	MGLibA_00395	GCTGAGCGGTTTCTGCGCCA	1700021F07Rik	125	86	44	53	27	36
	MGLibA_00396	TATAGTCCGGATGCGTCCGG	1700021K19Rik	39	0	2	3	2	2
	MGLibA_00397	GGGTAATTTGAAGACGACTG	1700021K19Rik	110	11	29	14	28	14
	MGLibA_00398	TTGGCAGGTGTGTTGCCGCC	1700021K19Rik	16	0	23	16	10	9
	MGLibA_00399	CCAGTGCAACTGTACGCCTA	1700022I11Rik	240	209	70	100	31	23
	MGLibA_00400	TTATCTGACGTTGAGCCTGC	1700022I11Rik	178	34	70	72	52	22
	MGLibA_00401	GGCCATACTAGTCTTGTTCA	1700022I11Rik	13	0	5	12	1	4
	MGLibA_00402	GAAGCGCGAGTCCTACTGCC	1700022P22Rik	221	112	130	83	46	84
	MGLibA_00403	AATCTGTTCCCGAAAGTACC	1700022P22Rik	77	0	34	24	10	6
	MGLibA_00404	AGATATACTTCATCCAAATA	1700022P22Rik	175	226	51	38	18	33
	MGLibA_00405	TCGTTAACAGGAGGCTGTTT	1700023E05Rik	165	0	29	34	17	17
	MGLibA_00406	CCCGACATTATGTCCCTAAC	1700023E05Rik	190	108	86	83	34	66
	MGLibA_00407	GGCCAGCTTCTGGATCCGTT	1700023E05Rik	133	249	81	43	17	24
	MGLibA_00408	GAAAATTGCCCTGCGCAACG	1700023F06Rik	90	666	30	54	8	12
	MGLibA_00409	CCTTGAATGCATCTCGTGTG	1700023F06Rik	22	1	35	30	13	9
	MGLibA_00410	GGCCGGATGACAGGTCTCAA	1700023F06Rik	12	0	10	4	6	2
	MGLibA_00411	GCACCGCACCTACCGACTGC	1700024G13Rik	191	1	68	130	24	233
	MGLibA_00412	GCTGTAGGGCCCATAGCGCA	1700024G13Rik	0	0	0	0	0	0
	MGLibA_00413	GGCATTTAGCACAGCGATCC	1700024G13Rik	294	261	101	86	51	63
	MGLibA_00414	ACGTTGCTCTAGCATCAATT	1700024P04Rik	32	1	15	29	9	5
	MGLibA_00415	CATCTTCGAACGCATTGCTA	1700024P04Rik	82	0	58	52	15	56
	MGLibA_00416	GCAAGCGTAGCCAGCTTCTT	1700024P04Rik	0	0	1	0	0	0
	MGLibA_00417	TGCTTTCGAGACACGCCAGC	1700024P16Rik	35	0	15	12	9	7
	MGLibA_00418	ATTTCGTATCTGAGACACTC	1700024P16Rik	118	428	50	44	24	60
	MGLibA_00419	TCTTAATCCCGCCATTGGTA	1700024P16Rik	86	46	30	21	22	16
	MGLibA_00420	AGCATCTTCGCAACACTAGT	1700025F22Rik	64	3	29	42	14	17
	MGLibA_00421	TGCTTCCAGTTTAGCCTATC	1700025F22Rik	477	870	153	123	52	110
	MGLibA_00422	CTAGTGTTGCGAAGATGCTT	1700025F22Rik	1	0	12	6	4	16
	MGLibA_00423	AAAGTGCCAGCTCGAACACA	1700025G04Rik	55	320	35	25	13	35
	MGLibA_00424	TTTAAGCCTTGTGTTCGAGC	1700025G04Rik	185	135	69	66	24	132
	MGLibA_00425	TGAGTATAGGATCAAACCCG	1700025G04Rik	156	774	35	141	25	71
	MGLibA_00426	CGGCGCAAACAGCTGCGAAA	1700026D08Rik	58	1	48	21	18	8
	MGLibA_00427	TGATCACTTTATCGCCATAG	1700026D08Rik	97	411	29	33	15	14
	MGLibA_00428	TGTGCAGACCATCGCCCCGA	1700026D08Rik	155	57	55	56	25	25
	MGLibA_00429	AGGCATCACCTGCTCGATAC	1700026L06Rik	159	1	46	51	13	21
	MGLibA_00430	CTGCAGGTATCCGCACGAAG	1700026L06Rik	33	0	6	9	1	8
	MGLibA_00431	GGCTGACCACGCCTCCATAG	1700026L06Rik	129	63	40	33	17	18
	MGLibA_00432	ATGGCAATGGATGAGCGTAG	1700028K03Rik	0	0	7	4	2	1
	MGLibA_00433	CCTTATGTGCACTATAGCCA	1700028K03Rik	259	0	98	112	30	123
	MGLibA_00434	TATCAGAATACCGAACCTTG	1700028K03Rik	47	0	45	48	21	20
	MGLibA_00435	ATGTCAACATACAAGCGATT	1700028P14Rik	87	109	13	23	15	38
	MGLibA_00436	GGTGGTGGATATTCATACTG	1700028P14Rik	225	122	60	57	29	22
	MGLibA_00437	AGATTATGATATAGAGAGTC	1700028P14Rik	6	0	3	4	0	0
	MGLibA_00438	GTTGGCCGTCCATGTGACAT	1700029F12Rik	50	20	19	15	17	6
	MGLibA_00439	GTAGCCACTGCTATACTGCG	1700029F12Rik	168	50	36	69	26	23
	MGLibA_00440	ACTTGGTAAACATTAGCATC	1700029F12Rik	61	895	20	9	3	7
	MGLibA_00441	AGAAGGACCCCGCCGCGCAC	1700029H14Rik	161	372	42	57	15	15
	MGLibA_00442	CTCCAGTCGGGTGAGCCTAG	1700029H14Rik	22	0	34	38	29	20
	MGLibA_00443	ACGATGTATCTCTGCGGCTG	1700029H14Rik	74	47	21	6	4	13
	MGLibA_00444	CCCAGCAGCGCAAGCGGGAC	1700029I15Rik	46	52	41	31	11	16
	MGLibA_00445	ACAATGGTTCTCGCCATGCT	1700029I15Rik	321	48	195	189	77	313
	MGLibA_00446	GGAGTGCGCCTGCCAAGATG	1700029I15Rik	14	0	25	27	10	39
	MGLibA_00447	GTGACCCTTTGATTAGTCGA	1700029J07Rik	83	240	64	58	21	19
	MGLibA_00448	CGCAGCGAGACAGAGTTATA	1700029J07Rik	5	0	3	4	5	4
	MGLibA_00449	TTTCTTTGGTTCCCCCCGGT	1700029J07Rik	1	0	10	9	1	8
	MGLibA_00450	TCGTCGTAACCATGGAAGTG	1700029P11Rik	51	15	0	2	0	1
	MGLibA_00451	CCGGTCCGCTGCGGCCCGAA	1700029P11Rik	136	114	124	153	42	58
	MGLibA_00452	TTACGACGACGACCCGAAGG	1700029P11Rik	17	1	11	1	5	3
	MGLibA_00453	CCGCTGAAGTTTGGTAAATC	1700030F18Rik	84	44	33	56	23	18
	MGLibA_00454	ATTTACCAAACTTCAGCGGC	1700030F18Rik	38	9	37	23	16	12
	MGLibA_00455	AGACAGGTCAGCGTTCCACA	1700030F18Rik	54	98	24	15	30	9
	MGLibA_00456	TGCATTCCCACCGACGTGCA	1700030J22Rik	22	547	31	22	11	13
	MGLibA_00457	GGCAAGGTAGTGGATGTCGC	1700030J22Rik	37	0	29	19	7	17
	MGLibA_00458	GGCACCAACTTTACATTGTC	1700030J22Rik	122	42	25	22	11	80
	MGLibA_00459	CCCATACAGTCGACTCGCGT	1700030K09Rik	52	0	21	33	8	7
	MGLibA_00460	AACGATATCTGTCTGACCAC	1700030K09Rik	81	65	55	36	31	13
	MGLibA_00461	GCCAACGCGAGTCGACTGTA	1700030K09Rik	100	27	93	202	34	304
	MGLibA_00462	GGGCCCAGTCGTCTCCACCC	1700031F05Rik	37	0	7	10	4	25
	MGLibA_00463	CACTGCCGCCCCTGTCAAGC	1700031F05Rik	68	0	34	13	8	12
	MGLibA_00464	CCTGGTTGAACGTGTTATTC	1700031F05Rik	47	1	44	28	14	8
	MGLibA_00465	GGTCCGCCCACAAACGTTAC	1700034E13Rik	0	0	0	1	2	0
	MGLibA_00466	ACGCCTTAAACGAAGCTGCT	1700034E13Rik	96	0	42	54	15	19
	MGLibA_00467	CTCATGAATGCTAATAGATT	1700034E13Rik	295	49	50	200	25	48
	MGLibA_00468	ACACTCACTTTGCTTCGAGT	1700034F02Rik	64	26	30	58	4	16
	MGLibA_00469	AACATTCATACCGAAACTGC	1700034F02Rik	40	1	32	18	19	10
	MGLibA_00470	TAAACTACCGTAGATAGCTT	1700034F02Rik	33	0	44	52	25	14
	MGLibA_00471	GGACACAAATCTTCTCCCGA	1700034J05Rik	69	0	35	23	3	16
	MGLibA_00472	GTTACTGAAAGACGAAGTTG	1700034J05Rik	34	0	32	20	18	11
	MGLibA_00473	AGAGTCCACATCGATATCCC	1700034J05Rik	299	98	151	131	63	131
	MGLibA_00474	GGTCCTGGAGAGTTATTGCC	1700034O15Rik	80	27	68	37	24	19
	MGLibA_00475	GCAAGAAGACACGATCTCCC	1700034O15Rik	335	669	128	78	42	46
	MGLibA_00476	GAGGAGACCCATGACTTCTC	1700034O15Rik	37	0	56	49	26	30
	MGLibA_00477	ACTTCCGACTGCGACACCTC	1700037C18Rik	752	161	350	448	160	557
	MGLibA_00478	TTGTGCAAGAGAACCCGCTC	1700037C18Rik	218	98	134	80	42	111
	MGLibA_00479	GTGTCGCAGTCGGAAGTTCT	1700037C18Rik	56	0	33	46	11	13
	MGLibA_00480	GATTGGCTCGGCTTCGACTG	1700037H04Rik	195	10	89	124	54	117
	MGLibA_00481	CTGCTGCAAAGCGGATACTT	1700037H04Rik	114	34	70	93	21	139
	MGLibA_00482	CGAAGTATCCGCTTTGCAGC	1700037H04Rik	53	8	27	22	10	14
	MGLibA_00483	GCAACGTCACGTAGCTCCAC	1700039E15Rik	388	421	157	102	52	47
	MGLibA_00484	GGACCAGGAGGTCATCGAAC	1700039E15Rik	0	0	10	11	5	3
	MGLibA_00485	ATACCACGTAGCTGCCAGGG	1700039E15Rik	84	3	83	61	41	164
	MGLibA_00486	ACTCGTAGAGCCTGTAGTGC	1700040L02Rik	250	102	150	139	52	78
	MGLibA_00487	CCTGCGTGACGCCATCCTCT	1700040L02Rik	269	69	97	170	56	40
	MGLibA_00488	TGGCGTCACGCAGGCAAGTC	1700040L02Rik	108	98	108	103	30	45
	MGLibA_00489	TCCTCGAATATACAAAGGAA	1700042B14Rik	8	22	8	4	1	1
	MGLibA_00490	CTATGTTTAAATTTGAAGAA	1700042B14Rik	4	119	6	3	9	3
	MGLibA_00491	ATGCCGTTGAAAAAGTGCCA	1700042B14Rik	200	36	101	245	55	67
	MGLibA_00492	GTATGTTCAAGTGTAGCCGC	1700042G07Rik	20	0	8	2	4	3
	MGLibA_00493	ACATACCGGCAGAAACCCCG	1700042G07Rik	70	66	32	25	16	10
	MGLibA_00494	CTCAGATTTCTCTGTCAACC	1700042G07Rik	139	12	99	83	59	66
	MGLibA_00495	CAAGCATACCGGGTCGACAG	1700047I17Rik2	70	249	27	25	17	19
	MGLibA_00496	CTATAGATAAGTAATGAAAG	1700047I17Rik2	38	0	17	13	4	9
	MGLibA_00497	AGTACCTGAGAGGGTTGATG	1700047I17Rik2	63	48	23	35	14	10
	MGLibA_00498	AAGTAGAATTCTTGATCTCG	1700049G17Rik	2	0	13	14	4	11
	MGLibA_00499	GCTCAAGCCTATTGCACCAT	1700049G17Rik	416	189	192	166	68	86
	MGLibA_00500	AGAGCCCTGGATGGCTGTGA	1700049G17Rik	6	17	55	19	15	28
	MGLibA_00501	GGAGAACTTCTTCGAGTCGC	1700052N19Rik	279	124	149	117	63	73
	MGLibA_00502	TGCAGTTCAGCGTATAAGTC	1700052N19Rik	143	30	31	30	12	16
	MGLibA_00503	CTTTGCATATCTTACGATTA	1700052N19Rik	33	0	3	5	1	3
	MGLibA_00504	AACGACCGCGAACCCTCTCG	1700054O13Rik	77	2	70	61	23	34
	MGLibA_00505	CGCATTCTTGAAGCCTCGAG	1700054O13Rik	101	261	43	16	14	31
	MGLibA_00506	TTACCTCACCGACTACATCC	1700054O13Rik	435	467	183	151	58	78
	MGLibA_00507	CAAACAGCTTCATGACGCCC	1700055N04Rik	350	185	172	183	88	83
	MGLibA_00508	AGACAAAGACGGCTAAGTTC	1700055N04Rik	99	6	51	59	20	17
	MGLibA_00509	AGCTGAGCACAGCTTTCATC	1700055N04Rik	262	573	228	187	84	262
	MGLibA_00510	CCCGACTCCGATCCCGAAGG	1700056E22Rik	33	0	3	2	3	3
	MGLibA_00511	GCCGCCTTCGGGATCGGAGT	1700056E22Rik	0	0	0	0	0	0
	MGLibA_00512	TGCCCTACTGCTCTCCCGCG	1700056E22Rik	103	0	132	149	37	47
	MGLibA_00513	CCAATCTGCGTGTGCAACAT	1700057G04Rik	109	0	13	17	10	10
	MGLibA_00514	CCGCCTTCATCTTTACATCG	1700057G04Rik	327	184	126	132	87	66
	MGLibA_00515	CAACAACAATCACATCGTAG	1700057G04Rik	70	28	36	54	11	64
	MGLibA_00516	GGCCTCGTAGTACTCGATGT	1700061G19Rik	41	0	26	7	15	29
	MGLibA_00517	TCCCGACTTGATCATGAGCG	1700061G19Rik	0	0	11	10	3	5
	MGLibA_00518	GTGGGTCTGGAACGCTTTCA	1700061G19Rik	73	0	16	22	3	17
	MGLibA_00519	CGTCGCCAGCTTCGAGTCGC	1700065D16Rik	143	0	43	22	13	13
	MGLibA_00520	AAGCCGCTCTCGGTTGCGGT	1700065D16Rik	118	0	44	31	15	21
	MGLibA_00521	CAGAGACCAAAGCGACAGGC	1700065D16Rik	109	305	67	70	39	31
	MGLibA_00522	GGGACGATATTCACTTGCCC	1700065I17Rik	52	1	32	33	17	11
	MGLibA_00523	CGACCCGTTACGTCATGCCT	1700065I17Rik	41	0	8	54	7	12
	MGLibA_00524	GTCGTCGTCGAGTTTGGGTA	1700065I17Rik	101	49	69	86	34	41
	MGLibA_00525	CAGCCCGTCGCCACCTCGAG	1700066B19Rik	0	0	2	2	3	2
	MGLibA_00526	GTAGACTCAGTAGCCGCCAG	1700066B19Rik	19	229	15	14	6	8
	MGLibA_00527	CTCCCAGATATGCCCCCTCG	1700066B19Rik	106	52	47	38	19	21
	MGLibA_00528	CGCGTTACCTGCACGTCCCC	1700066M21Rik	292	74	174	114	93	63
	MGLibA_00529	CAGACGCCGCGACCCCAGCA	1700066M21Rik	101	1301	59	30	23	20
	MGLibA_00530	TCTAATCCTTCTACTAGTAA	1700066M21Rik	170	57	31	23	13	41
	MGLibA_00531	CCTGCAGGAGTTGGTCCGGA	1700067K01Rik	22	53	28	10	12	7
	MGLibA_00532	TAGGGGCATCCATCGGCCAA	1700067K01Rik	187	92	24	13	11	15
	MGLibA_00533	CAGAGGATGATCTTGACTCG	1700067K01Rik	84	1051	64	38	24	93
	MGLibA_00534	ACACGCTCATAGGCACCAGC	1700067P10Rik	194	55	102	70	36	63
	MGLibA_00535	GATCCCGCCAAGATAACAGC	1700067P10Rik	23	54	26	15	7	7
	MGLibA_00536	GATCATGTCCTTGGGAAAGA	1700067P10Rik	169	167	50	86	36	41
	MGLibA_00537	TCTTCACATGAATTCCCCTA	1700071K01Rik	188	5	59	29	12	16
	MGLibA_00538	GAGCTCTGCTTTATATAACG	1700071K01Rik	55	4	12	4	2	3
	MGLibA_00539	ATGGGCTGATTGGCCGGAGA	1700071K01Rik	2	0	7	8	8	2
	MGLibA_00540	GGGTGCATGGAATATTGTCC	1700074P13Rik	0	0	0	5	2	0
	MGLibA_00541	CCCAAGAACTAAAATCCGAC	1700074P13Rik	80	0	5	3	4	2
	MGLibA_00542	GACTCTCATTGACCCTCAGT	1700074P13Rik	362	7	160	136	54	111
	MGLibA_00543	ATGCTGTATGCGCCCGATCC	1700080E11Rik	209	0	87	113	33	193
	MGLibA_00544	CAGTCGCCCATCAAAGCGCA	1700080E11Rik	38	0	10	13	0	2
	MGLibA_00545	CGATCGTCCACAAAACCACC	1700080E11Rik	226	225	72	63	20	16
	MGLibA_00546	TTTCGAGGCGTACCAAAGAT	1700080O16Rik	29	0	5	11	13	9
	MGLibA_00547	GGGATCCTGTTTAACGATGC	1700080O16Rik	45	0	32	36	7	40
	MGLibA_00548	ACGCCACAACTCCTGCTCGC	1700080O16Rik	341	1117	107	139	60	58
	MGLibA_00549	ATCACGTGAAATCGCTAGCC	1700084C01Rik	301	83	139	120	69	54
	MGLibA_00550	CTAGCGATTTCACGTGATAG	1700084C01Rik	0	0	0	0	0	0
	MGLibA_00551	CAGTCCCGGAGCCTAAAATT	1700084C01Rik	14	12	38	7	2	3
	MGLibA_00552	TTCACGACTGTACGCCCCAT	1700088E04Rik	156	0	116	183	43	243
	MGLibA_00553	CTGGGTCTTCTTGCCGCACG	1700088E04Rik	177	97	23	13	11	25
	MGLibA_00554	GCAGTACCGCAGCATCATCC	1700088E04Rik	46	80	33	12	18	17
	MGLibA_00555	GGCTATCCATGTTCAGCCGT	1700092M07Rik	147	17	61	53	26	34
	MGLibA_00556	GTCCTGCTTGCCTGACCGCG	1700092M07Rik	106	0	53	56	31	86
	MGLibA_00557	CGGGGCCATGGGCTGCTGTC	1700092M07Rik	43	0	22	18	5	23
	MGLibA_00558	TGTTCTCGAGCATAGCTTCG	1700093K21Rik	0	0	0	0	0	0
	MGLibA_00559	CGCAGCCTTCGCCTGTACAG	1700093K21Rik	283	85	69	37	28	23
	MGLibA_00560	AAGCTATGCTCGAGAACATA	1700093K21Rik	14	0	25	14	4	6
	MGLibA_00561	CACTTAAGAAGACTGTCGAC	1700094D03Rik	118	55	60	49	18	60
	MGLibA_00562	CAGCAAATAGGTTTCTCCGT	1700094D03Rik	107	0	38	21	18	54
	MGLibA_00563	GTCTAACAAACAGCTACTAG	1700094D03Rik	58	103	21	11	10	6
	MGLibA_00564	AACTATATTGCCATGAACCG	1700101E01Rik	327	131	58	61	26	68
	MGLibA_00565	TATAGTTCCGGGTCAGCTCG	1700101E01Rik	176	1	37	33	19	13
	MGLibA_00566	GTACAAGCCTCCGGTGAAGC	1700101E01Rik	5	0	8	13	1	7
	MGLibA_00567	ATATGGTGTGTCCCGAAGGC	1700102P08Rik	102	113	13	9	1	4
	MGLibA_00568	TATCCGAACTATTGAAGAAT	1700102P08Rik	115	35	22	94	9	53
	MGLibA_00569	CTTCGGGACACACCATATTC	1700102P08Rik	73	0	20	14	4	8
	MGLibA_00570	CCGAGGCATCGTCCGCAACA	1700106J16Rik	63	33	56	44	29	28
	MGLibA_00571	ACTGAAGGCCATCCGTTACT	1700106J16Rik	193	15	137	87	42	34
	MGLibA_00572	CCAACATGTTCTCCAACCGC	1700106J16Rik	256	103	116	136	45	123
	MGLibA_00573	CTGGACTGCAACACATTTCG	1700109H08Rik	351	98	162	122	78	267
	MGLibA_00574	TGTAAGTCCACCTTTGCATC	1700109H08Rik	343	66	152	110	55	302
	MGLibA_00575	TCATTCCGAATATGTTCTGC	1700109H08Rik	167	49	74	101	35	81
	MGLibA_00576	ACCCGGCCATGCCCCAGTCG	1700110M21Rik	57	28	22	29	15	13
	MGLibA_00577	TCAGTCCCCTTCCCGCCTTC	1700110M21Rik	513	220	194	207	81	107
	MGLibA_00578	TTTGAGTCCGAAGAGAAGTG	1700110M21Rik	138	12	42	32	24	122
	MGLibA_00579	AATTTGCAGGTGTCCTACGT	1700112E06Rik	211	489	83	97	39	58
	MGLibA_00580	GCTGCCCAAGTTGAAGTTTC	1700112E06Rik	14	0	25	3	3	5
	MGLibA_00581	CGTGGCATGTCCCAATGAGC	1700112E06Rik	83	0	41	38	21	13
	MGLibA_00582	GCGGTAAAAGGTCTCAGCGC	1700113H08Rik	92	0	28	21	28	12
	MGLibA_00583	TATCTCTTTCCCCGCCCGTG	1700113H08Rik	309	300	102	92	53	65
	MGLibA_00584	GTCTGATTGGGTAGTCGTCT	1700113H08Rik	298	150	61	41	35	30
	MGLibA_00585	GGAGGGTTGATAATAACCGG	1700122O11Rik	48	0	23	16	7	15
	MGLibA_00586	TTCAATCTGGACGCTGATAG	1700122O11Rik	149	100	19	15	13	17
	MGLibA_00587	ATCTTCCAATGATGAGATCT	1700122O11Rik	178	0	45	34	21	28
	MGLibA_00588	GGAAGTCATCGTCCAGGAGC	1700123I01Rik	64	0	15	8	1	2
	MGLibA_00589	TCCCACCTGAAGTTTAAACA	1700123I01Rik	150	40	80	54	41	27
	MGLibA_00590	TTTCCCCATGTTTAAACTTC	1700123I01Rik	136	1	65	65	24	25
	MGLibA_00591	CTCGACTCTTGTAGTTGAAC	1700123K08Rik	78	72	57	47	30	52
	MGLibA_00592	TTCCTCAAGTTTAAGTGCGA	1700123K08Rik	173	113	86	50	25	36
	MGLibA_00593	GTCAGTTCACGGAGTACGTG	1700123K08Rik	353	2	112	98	41	77
	MGLibA_00594	CCGGCACTGCCTTAGCGACC	1700123O20Rik	9	0	31	39	10	22
	MGLibA_00595	CCTGTAGAAAACGTTCCCGC	1700123O20Rik	27	1	33	51	14	13
	MGLibA_00596	TAAAACTTCGCCACGAAATC	1700123O20Rik	109	333	37	84	9	31
	MGLibA_00597	TGCAGCATTATTGCCGAGCC	1700125H20Rik	344	218	55	85	29	57
	MGLibA_00598	ACGGACCAGAGCATCTCCCG	1700125H20Rik	117	0	81	45	23	25
	MGLibA_00599	TGGGCAGGTTCAACTTTCGA	1700125H20Rik	255	136	77	62	28	72
	MGLibA_00600	CTCCATCCCGAAATGTTATT	1700129C05Rik	80	3	66	66	22	40
	MGLibA_00601	CCCCACTTACCAAGGATGTG	1700129C05Rik	223	1	73	79	29	103
	MGLibA_00602	CTAGACCCAGAGCTTAAAAT	1700129C05Rik	0	53	0	1	1	0
	MGLibA_00603	GTACGTACGCCCGCTTCTTG	1810009A15Rik	45	16	58	46	11	11
	MGLibA_00604	TATTAAGCAGGGATCGGCGA	1810009A15Rik	47	9	25	10	10	5
	MGLibA_00605	GAGTGTAGCCATGGCACCTC	1810009A15Rik	90	0	15	16	6	8
	MGLibA_00606	GTACCCACTGATCACTGATA	1810009J06Rik	207	51	50	21	22	10
	MGLibA_00607	ATCTCTCCATTGCAGACGAC	1810009J06Rik	223	178	103	156	74	40
	MGLibA_00608	GCTCCCTTATCAGTGATCAG	1810009J06Rik	140	1	68	47	57	45
	MGLibA_00609	GCCTATTGCGCCAGCGAATT	1810010H24Rik	0	0	5	1	1	1
	MGLibA_00610	AGCGCGCTCACCGAATTCGC	1810010H24Rik	81	1	87	41	34	26
	MGLibA_00611	CACTGTGCGAAAGTCCCTCG	1810010H24Rik	173	8	39	60	11	29
	MGLibA_00612	CATTATCAGACAAGTGTCTC	1810011H11Rik	214	1	54	46	21	33
	MGLibA_00613	CCTTGAAGATCTGCATGATC	1810011H11Rik	373	290	111	108	47	52
	MGLibA_00614	CTACCTATCTCAGTCTCAGC	1810011H11Rik	246	75	55	21	25	14
	MGLibA_00615	CGGGCTTACTCGAAGAGACG	1810011O10Rik	45	0	3	11	6	3
	MGLibA_00616	CGAGTAAGCCCGTCCATCCA	1810011O10Rik	179	905	117	65	40	32
	MGLibA_00617	AGCCGCTCGCAAGAAAGCTG	1810011O10Rik	65	16	39	101	32	105
	MGLibA_00618	AGCGTGCGTTCGAGTACCCC	1810013L24Rik	56	0	47	51	24	27
	MGLibA_00619	TGGCTATCAGCGACGCAATA	1810013L24Rik	0	0	2	4	3	3
	MGLibA_00620	GGAGCTCTAGAGTTTCGTGG	1810013L24Rik	27	0	11	20	17	13
	MGLibA_00621	AGCGCTCATCGTTCGTTTCC	1810019J16Rik	2	1	15	24	10	9
	MGLibA_00622	CGTGCACCAGATTGACGAGC	1810019J16Rik	155	275	31	15	4	15
	MGLibA_00623	CAACCGCAGATGCCATCGCC	1810019J16Rik	153	37	164	93	40	96
	MGLibA_00624	CTGAGCAGCCGCGTGAACTT	1810022K09Rik	74	354	59	87	31	56
	MGLibA_00625	AGTTACTACTAATCTTAAGA	1810022K09Rik	30	0	17	12	14	9
	MGLibA_00626	GCTTCTCACCAAAGTTCACG	1810022K09Rik	0	0	3	1	0	2
	MGLibA_00627	CCAAGCGACATATGGAGTCT	1810024B03Rik	104	48	21	25	10	14
	MGLibA_00628	TGTCATTCACGGCGCAGCCA	1810024B03Rik	17	0	17	21	9	6
	MGLibA_00629	AAGAAGTATTGGCATACCCG	1810024B03Rik	102	92	66	44	28	58
	MGLibA_00630	CCCCGGCCGGATCCTCGACG	1810026J23Rik	17	27	25	17	4	7
	MGLibA_00631	AGGCCTTGCTGGACGCATCG	1810026J23Rik	0	0	9	5	6	5
	MGLibA_00632	CTTAAGAGATTCTGGTCCGG	1810026J23Rik	37	1	17	8	12	3
	MGLibA_00633	CTATAGGCCTTCATGCCCCG	1810030O07Rik	355	623	187	268	85	140
	MGLibA_00634	GCAATTCTATTTCAATTTCG	1810030O07Rik	30	48	7	1	1	2
	MGLibA_00635	TCTGCGCATACCTGACACTG	1810030O07Rik	160	29	35	48	42	59
	MGLibA_00636	TGACTACGAGAATATAACCT	1810033B17Rik	120	43	21	14	9	3
	MGLibA_00637	AAGGTTATATTCTCGTAGTC	1810033B17Rik	79	294	11	13	8	4
	MGLibA_00638	CGACCGGCTGAAGACTGTGC	1810033B17Rik	6	0	11	5	3	1
	MGLibA_00639	AGGATACTCACCAGGGCAAG	1810037I17Rik	64	210	19	11	6	5
	MGLibA_00640	CGTCGGTACCAGACGCCGCC	1810037I17Rik	11	0	0	0	2	1
	MGLibA_00641	TCTTCGTGTACCTCTTGCCC	1810037I17Rik	188	380	149	105	57	147
	MGLibA_00642	AGAATACTGCGAGCACGTTC	1810041L15Rik	186	220	33	17	17	11
	MGLibA_00643	CTTACCAGGCGGATGAGCTC	1810041L15Rik	274	1438	31	91	22	12
	MGLibA_00644	CAGCAACTACACGGCGCTTC	1810041L15Rik	12	0	13	14	6	5
	MGLibA_00645	AGAGCTGACCCGCGCGCTGA	1810043G02Rik	54	16	13	14	16	5
	MGLibA_00646	GCCTAGAGGTAATCACACTC	1810043G02Rik	85	46	48	44	20	20
	MGLibA_00647	CATCTCCCTCCATCAGCGCG	1810043G02Rik	122	7	89	110	43	190
	MGLibA_00648	CGGCGGCGAAGCAGCTCCGC	1810043H04Rik	32	0	17	24	8	9
	MGLibA_00649	CCTCGAACTCGCGAACGCAG	1810043H04Rik	6	1	13	11	15	6
	MGLibA_00650	CCGAGCCTTCCCCGAGCATC	1810043H04Rik	57	5	49	39	36	27
	MGLibA_00651	TTCCAGTGCATGCAGCGAGT	1810046K07Rik	123	1	55	32	26	24
	MGLibA_00652	ACAGGATCGCCAGTGATGTC	1810046K07Rik	103	0	126	78	60	44
	MGLibA_00653	TCGAATGACCTCTACACCTC	1810046K07Rik	326	36	142	128	43	43
	MGLibA_00654	CTCAGGCTGGTAGCACGCGC	1810055G02Rik	265	0	114	116	50	49
	MGLibA_00655	TAGTCCCTCAAACGCCACCC	1810055G02Rik	86	1	50	40	18	186
	MGLibA_00656	GTGGCTCTGCAGACATCATA	1810055G02Rik	63	14	32	27	13	5
	MGLibA_00657	CCCGACCTCCTGCATACGCA	1810062G17Rik	528	311	157	160	57	136
	MGLibA_00658	CCACAAATGACTCATCGTCC	1810062G17Rik	576	452	213	220	74	148
	MGLibA_00659	CCTGGACGATGAGTCATTTG	1810062G17Rik	348	5506	182	269	58	69
	MGLibA_00660	ACTGGCATTCTCGGCGACAC	1810065E05Rik	15	163	22	15	8	12
	MGLibA_00661	TATCAGTAGTACAGCATCGC	1810065E05Rik	251	12	203	276	95	352
	MGLibA_00662	AGTCCAAAACGGTCATATTC	1810065E05Rik	120	17	27	32	14	10
	MGLibA_00663	TCCGCGACAGGTAGCCTACC	2022-03-02	140	444	14	17	11	8
	MGLibA_00664	CCTTAGTCGATCTCAACACC	2022-03-02	442	139	140	95	44	50
	MGLibA_00665	ACCTGAAGACGCAAGCCTAC	2022-03-02	122	22	45	54	20	17
	MGLibA_00666	CGACTGTTGAGATTGAAGAG	2022-09-02	26	0	0	0	0	0
	MGLibA_00667	GGCGTCACATCATTGATAAC	2022-09-02	30	0	14	25	6	7
	MGLibA_00668	CGCTACCTACATGATGAGAG	2022-09-02	25	0	18	27	12	13
	MGLibA_00669	CAATCCTCCAACGCCACCAC	2010001E11Rik	306	179	132	101	37	73
	MGLibA_00670	TACCGCGAACACGGAGCCTG	2010001E11Rik	242	33	90	79	29	29
	MGLibA_00671	TGGTGCTTCAATTGGTGTTG	2010001E11Rik	25	38	15	10	8	7
	MGLibA_00672	CGTGATCCCATCTACAGCAT	2010002M12Rik	818	784	198	210	110	80
	MGLibA_00673	ACTGGCTGAAGGACGCAAGG	2010002M12Rik	300	225	81	90	35	46
	MGLibA_00674	TTCTGAGTCCCAGCAACATG	2010002M12Rik	294	653	205	205	85	140
	MGLibA_00675	CTCCAGCCCTTCCGTGCCAT	2010003K11Rik	125	40	78	86	24	37
	MGLibA_00676	CCGTGAGAAGTCCAGGTCGC	2010003K11Rik	3	0	6	2	0	9
	MGLibA_00677	TTAGTTGTTGGTGTCCAACA	2010003K11Rik	99	187	47	43	18	30
	MGLibA_00678	GTAGGACAGCTCATCTTTCC	2010005H15Rik	168	42	44	70	32	88
	MGLibA_00679	CTCCACATAAAAGTCTTCAC	2010005H15Rik	18	0	21	18	12	16
	MGLibA_00680	TCACCTTATTAGCAATCTCC	2010005H15Rik	1212	4551	413	349	173	346
	MGLibA_00681	AGCTCGAAACATGGTACTAC	2010012O05Rik	183	10	38	35	20	12
	MGLibA_00682	GGCATACTCACTGGTACTGA	2010012O05Rik	137	0	54	53	30	29
	MGLibA_00683	TACATCTTCCGAGTGTAAGA	2010012O05Rik	33	0	34	19	11	17
	MGLibA_00684	TCTTCCGAAGATGAAACGCC	2010015L04Rik	78	3	24	31	16	103
	MGLibA_00685	AGCTGCATATCTGTCGTCAG	2010015L04Rik	47	0	20	13	6	7
	MGLibA_00686	TATGTCAAGTTCAGCGAAAA	2010015L04Rik	55	50	31	19	16	31
	MGLibA_00687	ATAGCACTGGCCATAATCGT	2010106E10Rik	264	73	93	113	41	80
	MGLibA_00688	GATTGCCACACCAACGATTA	2010106E10Rik	46	1	18	19	8	6
	MGLibA_00689	CATGCACAAACAATAGACTC	2010106E10Rik	128	77	72	66	31	23
	MGLibA_00690	GCCTCATCGTATATAAAATC	2010107E04Rik	60	41	12	15	17	7
	MGLibA_00691	GGAGCAGTTAGTGATGGCCA	2010107E04Rik	168	44	20	21	22	9
	MGLibA_00692	AAAGGTCCTGCACCTGCCCA	2010107E04Rik	148	93	131	127	61	114
	MGLibA_00693	CGCGCCGACCATTTCCCTCG	2010107G12Rik	92	26	61	68	29	107
	MGLibA_00694	GGCCATGTATCCATATGCCG	2010107G12Rik	53	84	48	15	22	21
	MGLibA_00695	ATGGCCCGTACAGACACCAA	2010107G12Rik	37	0	19	8	10	3
	MGLibA_00696	GGTAGACCAGGCCCACAAGC	2010107G23Rik	32	0	23	10	1	2
	MGLibA_00697	AGGATGATGACCCACGAGTG	2010107G23Rik	46	0	34	36	23	74
	MGLibA_00698	GAACCCCGAGCATCATAAGC	2010107G23Rik	86	127	48	96	39	33
	MGLibA_00699	CCACGATAAGTTATGCAGAA	2010109A12Rik	17	1	9	8	6	2
	MGLibA_00700	CCTTTCTGCATAACTTATCG	2010109A12Rik	46	0	82	71	24	24
	MGLibA_00701	GGGGCCATCTCCAAGAGACG	2010109A12Rik	22	2	10	5	6	8
	MGLibA_00702	ATTCATGACACTTCAACGCC	2010109I03Rik	60	0	33	44	23	25
	MGLibA_00703	GCCTCTACTGCTTGACCAAC	2010109I03Rik	540	32	168	135	48	101
	MGLibA_00704	CCAGCAATCCCCAACTGACG	2010109I03Rik	152	11	60	36	23	29
	MGLibA_00705	AACCTCAAGTCCGCTTCCGA	2010111I01Rik	155	35	135	142	39	48
	MGLibA_00706	TAGCCATTGGGGCCCGAGAC	2010111I01Rik	13	0	22	15	8	14
	MGLibA_00707	ACTGGGGCAAACACTCGATA	2010111I01Rik	0	0	0	1	0	0
	MGLibA_00708	GATGTCCCTGCTGCACGATG	2010300C02Rik	329	198	128	187	44	60
	MGLibA_00709	AACGGCAATGACCTCGCTCT	2010300C02Rik	197	122	49	47	26	19
	MGLibA_00710	GAGCGAGGTCATTGCCGTTG	2010300C02Rik	0	0	0	0	0	0
	MGLibA_00711	ACAGCATATCAACCTAACCA	2010315B03Rik	317	517	84	70	29	56
	MGLibA_00712	CAAGTCATTGTCGTCTTCAA	2010315B03Rik	112	4	72	113	30	44
	MGLibA_00713	ACTCAAGCCTGCTCAGCTAC	2010315B03Rik	220	181	172	207	85	190
	MGLibA_00714	CAGGCGCTGCTCACAAGCCG	2200002D01Rik	110	57	53	28	27	22
	MGLibA_00715	GCTCTCCAGGAGTATGCCGC	2200002D01Rik	50	2	46	27	8	13
	MGLibA_00716	ACACTGTCCTCTTAAAGCGC	2200002D01Rik	264	1282	99	65	35	42
	MGLibA_00717	CCGGTTGCACTGATGCGATC	2200002J24Rik	38	0	23	12	11	7
	MGLibA_00718	CCAGATCGCATCAGTGCAAC	2200002J24Rik	230	396	56	64	27	91
	MGLibA_00719	AGCCCAGAGGAACTCCACGC	2200002J24Rik	318	54	175	262	83	201
	MGLibA_00720	CAGCCGAATTCAGGTGCGCC	2210010C04Rik	175	1059	25	23	11	14
	MGLibA_00721	AGGCATTTAGTTGGCAGCGA	2210010C04Rik	68	1	41	25	13	13
	MGLibA_00722	GAGGAATGCTCTCCCCTACC	2210010C04Rik	106	87	34	51	25	16
	MGLibA_00723	CCGCGGTGGGATTATCCCGA	2210013O21Rik	34	0	12	20	12	8
	MGLibA_00724	TTGGGTTCCCGCGTATTTCC	2210013O21Rik	143	5	48	34	12	22
	MGLibA_00725	GTGCAATGACAAGCTTCTGC	2210013O21Rik	62	55	49	29	18	21
	MGLibA_00726	ACGAACCTCGCCGACTCGCG	2210016F16Rik	226	37	67	50	42	33
	MGLibA_00727	GAACAGTCGCGACGTGCTCG	2210016F16Rik	125	42	126	142	33	38
	MGLibA_00728	ATATATCCCGCACCTGCTCG	2210016F16Rik	52	1	23	32	15	31
	MGLibA_00729	GGAACTCAGGAGTGGTCCGA	2210016L21Rik	1	0	16	13	2	11
	MGLibA_00730	GCATGAGGTGAACCAGCACG	2210016L21Rik	131	34	65	53	24	28
	MGLibA_00731	TGGCGCTTCCGGCAGGGTCT	2210016L21Rik	41	351	39	26	12	7
	MGLibA_00732	TACCAATCTACGTCCTTCGA	2210018M11Rik	182	209	18	29	23	13
	MGLibA_00733	AGCGCCACCGTGCTGAAGTT	2210018M11Rik	177	94	58	126	26	25
	MGLibA_00734	ATCAGTGCACTTCGGGCACA	2210018M11Rik	262	0	81	73	29	132
	MGLibA_00735	TTTGGCGCACCAGACACGAT	2210404O07Rik	0	0	0	0	0	0
	MGLibA_00736	AATCGTGTCTGGTGCGCCAA	2210404O07Rik	109	2	41	33	12	30
	MGLibA_00737	ACTGTTCCTGACACCCGCTG	2210404O07Rik	0	0	1	0	0	0
	MGLibA_00738	TTGCATGTGTCCTAAATTTG	2210404O09Rik	313	48	130	122	55	105
	MGLibA_00739	TTTAGAAGGTGTACTTTCAG	2210404O09Rik	155	1	22	29	9	14
	MGLibA_00740	ACAGACTCAGATAACATTCA	2210404O09Rik	22	1	7	6	4	1
	MGLibA_00741	ACCTCGTGCATTTCGACCAA	2210407C18Rik	117	564	14	7	7	10
	MGLibA_00742	AGTTGTCGTGGAGCACGTAT	2210407C18Rik	88	32	40	25	24	16
	MGLibA_00743	AATAACTGGGAGTGATGCAG	2210407C18Rik	134	20	34	26	14	15
	MGLibA_00744	TTCGACGATTCTTAGTAAAC	2210408I21Rik	136	3	46	20	16	13
	MGLibA_00745	TTTCTTCTGTAACCGTATCC	2210408I21Rik	70	7	16	21	6	5
	MGLibA_00746	GTTGTTTGTAGCTGTGCATC	2210408I21Rik	59	239	4	10	3	2
	MGLibA_00747	ATACTGGCAATTGGCCCCCC	2300002M23Rik	84	1	24	33	19	19
	MGLibA_00748	CCCAATTGTCGATATCCAGC	2300002M23Rik	0	0	20	15	9	3
	MGLibA_00749	AGCAAGATGCAGAGCCACGC	2300002M23Rik	253	48	89	72	33	58
	MGLibA_00750	GCTGACCATGGTATCTGAGT	2300003K06Rik	2	0	4	0	2	1
	MGLibA_00751	GTGCTGTAAACCCACCTGCT	2300003K06Rik	42	6	45	43	22	32
	MGLibA_00752	ACAGGAAGGCCTGTAACAGC	2300003K06Rik	124	278	80	339	29	224
	MGLibA_00753	CTCGCCCGTCTAGCTGCCCA	2300005B03Rik	195	105	49	196	23	53
	MGLibA_00754	TAGCACATCTTCGTCACCAG	2300005B03Rik	13	0	5	6	1	4
	MGLibA_00755	GCCAGTCCAATCTCTGCAAC	2300005B03Rik	165	116	44	33	16	11
	MGLibA_00756	GGGCCCACGAGGCTACGCTG	2300009A05Rik	46	21	21	15	9	13
	MGLibA_00757	TCGTTGTGGACCGCACTGTA	2300009A05Rik	252	0	113	96	44	188
	MGLibA_00758	GAGACTGTTCATACCAGTTA	2300009A05Rik	119	67	62	32	12	8
	MGLibA_00759	ATGTCATCACCACGCCCTAC	2310002J15Rik	76	185	67	62	13	122
	MGLibA_00760	CCAGCATAAGTCAGTCCCGA	2310002J15Rik	249	216	104	102	38	45
	MGLibA_00761	CCATCGGGACTGACTTATGC	2310002J15Rik	268	6	58	65	27	20
	MGLibA_00762	TGTTATACGCTAGTTCAGAG	2310002L09Rik	58	14	51	70	15	52
	MGLibA_00763	AAGCACGTACCAGCATTTCG	2310002L09Rik	38	0	48	178	29	101
	MGLibA_00764	CCATCCTGACCGGCCGTATC	2310002L09Rik	404	423	173	97	61	48
	MGLibA_00765	GGTGTACCAGTTTCCCGACC	2310003H01Rik	64	1	10	13	8	7
	MGLibA_00766	GGGGCAACGTCACTTCCCGC	2310003H01Rik	77	0	74	50	32	35
	MGLibA_00767	CACACGCATCCGGGTCCACA	2310003H01Rik	20	0	10	9	4	6
	MGLibA_00768	TGTGTTGCCAGTTCCGCAGT	2310005G13Rik	126	3	54	35	21	17
	MGLibA_00769	GCTGAAGTTCAGTGCGTTAT	2310005G13Rik	276	2709	108	227	51	53
	MGLibA_00770	GCAACACATCATCATGTACG	2310005G13Rik	190	499	46	22	27	13
	MGLibA_00771	TTACGCGGTCGAGAATGGAG	2310007B03Rik	144	44	27	22	12	11
	MGLibA_00772	CGTCCACCACGCATCGACAA	2310007B03Rik	306	146	156	188	85	399
	MGLibA_00773	ATGGATTCGTAAGGACTCTT	2310007B03Rik	31	0	13	8	2	2
	MGLibA_00774	GGTCCACACCGACAGTCACG	2310007L24Rik	330	113	174	156	44	141
	MGLibA_00775	ACCAACAGTCCCCGTTGCAC	2310007L24Rik	388	365	159	148	78	135
	MGLibA_00776	CATCTGCTCCTCGTGACTGT	2310007L24Rik	10	77	66	69	27	48
	MGLibA_00777	ACGCTGGCGAGGGTATCGCT	2310009B15Rik	39	0	6	14	11	2
	MGLibA_00778	CCGGCTATGTGGTTCTCACA	2310009B15Rik	49	0	45	36	26	28
	MGLibA_00779	CGCCGGCGCCATGGCCGCCC	2310009B15Rik	246	308	123	210	59	114
	MGLibA_00780	TACCACGCGTTTCTTCGCCT	2310011J03Rik	101	42	77	79	29	17
	MGLibA_00781	GCCGCTGACCAGCTTGCCGA	2310011J03Rik	95	189	60	93	20	35
	MGLibA_00782	GTGCCCCTCGCACGTCCTCC	2310011J03Rik	237	0	74	86	45	81
	MGLibA_00783	CTGTGCGCTTTGACCGACGC	2310014L17Rik	46	42	15	16	11	9
	MGLibA_00784	ATCTGCGTGTCACCCTTCGA	2310014L17Rik	40	1	62	67	28	64
	MGLibA_00785	CTTTGTGGGGCGTCGTGTCC	2310014L17Rik	132	48	18	10	19	11
	MGLibA_00786	ACTCACCACTAGAAGCGCCT	2310022A10Rik	32	134	16	9	19	9
	MGLibA_00787	CTTCGCCGAGGCGCTTCTAG	2310022A10Rik	27	0	9	4	5	2
	MGLibA_00788	TACCTGGCGGTGTACCACCT	2310022A10Rik	201	1712	79	251	40	167
	MGLibA_00789	CGGGCCGGGTATGGCGTCGA	2310022B05Rik	53	0	12	9	8	8
	MGLibA_00790	GGCGATCGCGGCCTCGCGTT	2310022B05Rik	63	1	50	31	17	12
	MGLibA_00791	AGATCAATGCCGAGCGCTCT	2310022B05Rik	26	0	19	23	2	6
	MGLibA_00792	CAAGTCACTCTCCTCCGACG	2310030G06Rik	212	378	115	134	45	44
	MGLibA_00793	GTACAACACTTGCTCATACG	2310030G06Rik	244	46	106	85	40	54
	MGLibA_00794	CCATGGCGGTTGTGTCTCCC	2310030G06Rik	0	0	0	0	0	0
	MGLibA_00795	CTTCTCGGGATAGCGCCACA	2310033P09Rik	3	0	21	21	9	7
	MGLibA_00796	TCGACCTTGTCCTCAGCGCG	2310033P09Rik	102	9	63	54	17	33
	MGLibA_00797	ACTTCGTGGAGATCTGCAAA	2310033P09Rik	24	0	12	4	3	2
	MGLibA_00798	GGCTTCAGACCCCTCAATTG	2310034C09Rik	86	102	36	36	24	11
	MGLibA_00799	AACCTTGTTATAGACCAACC	2310034C09Rik	78	66	36	30	14	27
	MGLibA_00800	GCTATCTGTAGTGATTAATC	2310034C09Rik	154	15	64	84	44	35
	MGLibA_00801	CGATGGCATCGATTGACAAT	2310035C23Rik	42	0	29	15	13	39
	MGLibA_00802	GAGAAGTAATCGCGCAGTCG	2310035C23Rik	22	1	52	53	24	24
	MGLibA_00803	TAAATCAAGTCCTGAAATTC	2310035C23Rik	237	266	36	34	23	19
	MGLibA_00804	CGAGGTGTCGGGCTCGAGTC	2310036O22Rik	0	0	5	2	4	4
	MGLibA_00805	ATTCCCTGGGCCCGCCGCGG	2310036O22Rik	31	13	9	7	5	4
	MGLibA_00806	TGATGATAAAACTCGGCCCC	2310036O22Rik	0	0	0	0	0	0
	MGLibA_00807	CGACCATCGAGGAGCGATCC	2310039H08Rik	103	95	44	90	22	19
	MGLibA_00808	AGTCCAGCCGCCCAACTCGA	2310039H08Rik	101	0	42	60	13	23
	MGLibA_00809	CCTCCGTCGAGTTGGGCGGC	2310039H08Rik	54	0	4	3	2	0
	MGLibA_00810	GCACGCCTCTTCTTACGACC	2310042D19Rik	130	0	119	183	63	250
	MGLibA_00811	CTTCACCAGTTGCGACCTAG	2310042D19Rik	106	10	95	64	28	32
	MGLibA_00812	TATCCGCTACTTCCGCCGTC	2310042D19Rik	228	1	160	324	49	113
	MGLibA_00813	AATTTACCAAAAGCCATGAC	2310042E22Rik	118	472	20	10	18	11
	MGLibA_00814	ATGTGCATGCACACTCGAGA	2310042E22Rik	7	0	11	12	14	5
	MGLibA_00815	AGAAAATGGTTATGAATGCC	2310042E22Rik	14	43	4	2	3	5
	MGLibA_00816	GGATAATACTCGGCCAGTCT	2310044G17Rik	142	8	29	24	13	27
	MGLibA_00817	GAGGCTTACCGCGTGTCAGA	2310044G17Rik	0	0	5	2	2	0
	MGLibA_00818	AAGAAGCTAGCGCGACCACT	2310044G17Rik	103	10	53	77	29	76
	MGLibA_00819	CCAGGGCGCCATATACACCG	2310045N01Rik	32	0	33	30	19	14
	MGLibA_00820	CAGCGTGTACTTCCGTAGTG	2310045N01Rik	337	25	157	127	64	100
	MGLibA_00821	CCTTGCCAACGAGCCGTCAG	2310045N01Rik	225	52	51	80	32	24
	MGLibA_00822	TATCCAGACCTACCGCGACG	2310047M10Rik	55	1	6	6	2	1
	MGLibA_00823	CCGAGATATCCGACGCACGC	2310047M10Rik	115	0	22	40	17	8
	MGLibA_00824	CACCTTACTTGCGCGCTGCG	2310047M10Rik	221	0	102	87	53	119
	MGLibA_00825	GGGAGTTGGGCATTTCACGT	2310050C09Rik	15	0	9	8	6	3
	MGLibA_00826	GGCACTTCACATAAGTAGTC	2310050C09Rik	219	262	73	75	36	59
	MGLibA_00827	TATCTCACGTAAGTTTGAGC	2310050C09Rik	92	0	21	29	17	5
	MGLibA_00828	TCCTCTTCAGAACGAAGTCC	2310057J18Rik	31	0	38	20	12	16
	MGLibA_00829	GACTGTCAATCTGCCGTCCC	2310057J18Rik	89	0	15	18	10	3
	MGLibA_00830	GGGCTATGTCAGTATCAACA	2310057J18Rik	0	0	0	0	0	0
	MGLibA_00831	TCCGCGTGGGACATAATGCC	2310057M21Rik	58	1	25	26	22	16
	MGLibA_00832	CATTATGTCCCACGCGGAGA	2310057M21Rik	16	0	5	0	1	2
	MGLibA_00833	ATGGGGTCCAGGTTATCGCC	2310057M21Rik	52	75	64	136	35	143
	MGLibA_00834	CAGACTGATCTATAACAAGA	2310057N15Rik	373	139	79	88	45	96
	MGLibA_00835	ATTCTACTACCCAGTGTATG	2310057N15Rik	33	0	12	2	4	5
	MGLibA_00836	CCACTGGATCCACATCCCAC	2310057N15Rik	473	15	186	186	71	120
	MGLibA_00837	TATCACGCCTGTAGAAACGC	2310061I04Rik	214	496	82	68	26	26
	MGLibA_00838	CAAGCCCGCTGGCGTCTAAT	2310061I04Rik	65	0	13	13	9	9
	MGLibA_00839	GGCAAGGCGGTCCCTCAAAA	2310061I04Rik	17	49	10	7	6	6
	MGLibA_00840	TTGGACGGTAGCAGGGACGC	2310061N02Rik	0	0	13	3	0	0
	MGLibA_00841	CTCTCCCAGAAACCGCCATC	2310061N02Rik	433	206	198	228	88	184
	MGLibA_00842	CCTGTGAGTTACCGAGTCTG	2310061N02Rik	576	51	209	146	83	71
	MGLibA_00843	CTTGCCGCCCGATGAGGACG	2310067B10Rik	112	1463	24	9	6	3
	MGLibA_00844	TGAGGGCCTTCCGGGTAGAC	2310067B10Rik	74	87	29	59	10	18
	MGLibA_00845	GGATTTGGTCGATGATCCCC	2310067B10Rik	218	293	77	87	40	37
	MGLibA_00846	ACGCCCCGCCATTCCAGCTT	2310079G19Rik	255	68	164	133	75	138
	MGLibA_00847	TCCACAGCTCTTCGTCTTGT	2310079G19Rik	349	255	104	218	42	191
	MGLibA_00848	GTCTGCTCTCCGATTACTTC	2310079G19Rik	299	252	97	154	34	63
	MGLibA_00849	AGGACTTAGTCATGACGCAC	2410002F23Rik	112	0	82	163	34	364
	MGLibA_00850	GACCCACGTCAGCAATAGTC	2410002F23Rik	26	293	4	18	5	0
	MGLibA_00851	GATCCAGACTATTGCTGACG	2410002F23Rik	68	81	29	38	11	18
	MGLibA_00852	GGCGGCCTCGGCTCCGACGA	2410004B18Rik	49	0	63	43	29	20
	MGLibA_00853	TCCTTGCGACCCGCGTCTTC	2410004B18Rik	208	2	85	190	40	92
	MGLibA_00854	CTCTGGGGGCGGCACGCAGT	2410004B18Rik	0	1	10	5	4	6
	MGLibA_00855	TTCTTGGTAGCCCACGATGT	2410004P03Rik	218	203	81	81	38	63
	MGLibA_00856	CCCATGGGCAGCCAACATCG	2410004P03Rik	89	86	14	11	11	8
	MGLibA_00857	CCTGAAAGACTATGACCCTC	2410004P03Rik	33	1	29	14	11	8
	MGLibA_00858	CGAATCCAGGCTGTCCAAAA	2410012M07Rik	31	0	20	22	13	17
	MGLibA_00859	GCAGCAGGTCGACGCCGTCC	2410012M07Rik	234	234	180	156	49	84
	MGLibA_00860	TCGCAGGGCCCGGAAGCGAC	2410012M07Rik	80	29	71	32	29	91
	MGLibA_00861	CAACCTCCTCGGCCTTCCGC	2410015M20Rik	206	1	181	182	88	89
	MGLibA_00862	CTTGGAGGGGGCCACCGACA	2410015M20Rik	34	0	17	18	5	10
	MGLibA_00863	CGACCACACTCGAGCCACCA	2410015M20Rik	84	46	81	140	67	354
	MGLibA_00864	GACGCCGCGCGCTACGTCGA	2410016O06Rik	59	37	37	75	12	119
	MGLibA_00865	TCTGGCGCGTCTACCGACCG	2410016O06Rik	130	1	127	262	56	103
	MGLibA_00866	CCGTCCATCGACGTAGCGCG	2410016O06Rik	188	26	87	158	35	33
	MGLibA_00867	AGCTCTCGCCGCGTCGCTGT	2410018M08Rik	80	1	39	40	18	18
	MGLibA_00868	CGTCTGTCGATTCATCGAGC	2410018M08Rik	380	170	140	172	74	293
	MGLibA_00869	CACTTCCCGCGTGACCCTTC	2410018M08Rik	483	1921	198	223	96	97
	MGLibA_00870	GACCTGATACAACGATCGTG	2410076I21Rik	95	159	52	85	16	185
	MGLibA_00871	GTCCTCACGATCGTTGTATC	2410076I21Rik	117	334	89	148	24	40
	MGLibA_00872	CTCAGTGACACATCGAGCTC	2410076I21Rik	201	495	89	68	37	27
	MGLibA_00873	AACCATTAGTGGATGTCGCC	2410089E03Rik	2	0	0	0	0	0
	MGLibA_00874	TTCCTGGCGACATCCACTAA	2410089E03Rik	130	51	60	118	37	88
	MGLibA_00875	AGGCAACGAAACTGCTTCTT	2410089E03Rik	78	50	37	47	8	20
	MGLibA_00876	GATACAACCGTCGTCGACCC	2410124H12Rik	124	0	51	54	34	19
	MGLibA_00877	CGACGGTTGTATCGCATTTA	2410124H12Rik	316	164	114	104	45	54
	MGLibA_00878	ATGCTATGGATGCGCTCATG	2410124H12Rik	7	1	35	126	25	12
	MGLibA_00879	CTTCCAACTTTGTACTCAAC	2410127L17Rik	358	34	114	66	50	55
	MGLibA_00880	ATACCTGTTGAGTACAAAGT	2410127L17Rik	0	0	4	4	7	3
	MGLibA_00881	AATATTTACCATCTCTCCTT	2410127L17Rik	189	553	43	61	22	17
	MGLibA_00882	CGCAACAGCCATTCGCCAGC	2410131K14Rik	191	1	95	104	40	128
	MGLibA_00883	GCTGTTCCCGGTCTTGAACC	2410131K14Rik	87	776	61	38	22	21
	MGLibA_00884	CCTCACGCCGGGAAGAGTTC	2410131K14Rik	373	410	124	88	65	48
	MGLibA_00885	CACCTTCAAGCGTTGAATGA	2410137M14Rik	210	136	122	95	37	40
	MGLibA_00886	ACCAGCAGTGATCCCCGTGA	2410137M14Rik	210	64	101	71	34	31
	MGLibA_00887	TCTGTCTGCAACCATACCCC	2410137M14Rik	657	230	187	346	128	153
	MGLibA_00888	CAGAGTTCTCATCTTGAAGT	2410141K09Rik	95	11	32	22	23	16
	MGLibA_00889	TTACACCCGCAGGCCACATG	2410141K09Rik	31	0	47	203	17	168
	MGLibA_00890	AGAACTCTGATCCCGAGCCG	2410141K09Rik	12	27	17	12	3	2
	MGLibA_00891	TCGGCGCGGTAGACCTCGCA	2510002D24Rik	176	274	25	32	20	10
	MGLibA_00892	CTACACCACTACTACGTCCA	2510002D24Rik	289	99	99	70	30	28
	MGLibA_00893	AGAGGGAGGTTCCAGTCCGT	2510002D24Rik	71	87	5	4	6	3
	MGLibA_00894	GGGAAGAGATCGAAACCGCC	2510003E04Rik	63	13	73	48	20	57
	MGLibA_00895	AAATGCTCAGTCGGGTCAAG	2510003E04Rik	39	0	44	30	26	16
	MGLibA_00896	CGTTGATGGCCCACTCCATG	2510003E04Rik	1	0	3	0	4	0
	MGLibA_00897	ACTTCCAGATCCGACTGCGA	2510009E07Rik	13	0	20	23	6	20
	MGLibA_00898	ACTCGGGGATCAACGCCATT	2510009E07Rik	93	5	15	7	9	6
	MGLibA_00899	CAGATGGACAGCCCGTCGCA	2510009E07Rik	11	2	5	8	0	0
	MGLibA_00900	ACGAAGTCCGGCGTCACGGC	2510039O18Rik	76	168	40	20	31	12
	MGLibA_00901	GTGTGGACCGGCCCGAGTAG	2510039O18Rik	27	0	5	0	3	0
	MGLibA_00902	CGTCAAGATCTACGCCTGTG	2510039O18Rik	109	0	82	149	27	166
	MGLibA_00903	CTAAGGAACGTCCCTCGCGT	2510049J12Rik	49	1	34	20	19	12
	MGLibA_00904	TTCCTCCTCAAACCGACGCG	2510049J12Rik	70	0	15	7	4	8
	MGLibA_00905	TTAGTACAGCCTAGCATGTT	2510049J12Rik	331	110	86	94	47	34
	MGLibA_00906	GGCCCCCTAACTGCCGCCCT	2610002J02Rik	108	43	78	56	33	52
	MGLibA_00907	GTTCGACCAGAATTTAGTGC	2610002J02Rik	0	0	0	0	1	1
	MGLibA_00908	CCAATCCGCGGTCCCGCTCA	2610002J02Rik	172	0	85	28	18	11
	MGLibA_00909	AGATTTAACTACACCTGCCA	2610002M06Rik	76	0	62	46	23	28
	MGLibA_00910	CTCTTACCTGTGGTGTCGTA	2610002M06Rik	76	106	29	24	15	13
	MGLibA_00911	TACTACCCTTACGACACCAC	2610002M06Rik	294	55	271	596	81	150
	MGLibA_00912	CCAGGAGTCGGTGTCATTCG	2610008E11Rik	5	0	28	21	11	23
	MGLibA_00913	AACGTGAATTTGGGCCATGG	2610008E11Rik	24	0	38	38	14	15
	MGLibA_00914	ATGGCTCAGAAGCCTCGCTT	2610008E11Rik	281	577	111	64	22	84
	MGLibA_00915	TTGGCGGCAAGCAGTAGATC	2610015P09Rik	179	25	146	114	58	182
	MGLibA_00916	GAAGGATCCTCGTCTTACCA	2610015P09Rik	159	68	116	100	25	23
	MGLibA_00917	CTTAAGACGCGAGAAACAAC	2610015P09Rik	59	0	56	63	23	19
	MGLibA_00918	CCAAAACGGAGTCCCTACGA	2610018G03Rik	85	74	28	30	19	14
	MGLibA_00919	TGATAACCGTACTCAGCAAG	2610018G03Rik	2	0	1	0	0	0
	MGLibA_00920	TTCACAAAATTAGAGCGCAT	2610018G03Rik	195	33	118	67	46	33
	MGLibA_00921	ACAGATAGCAGTCCCCTCTT	2610020H08Rik	300	242	106	100	48	68
	MGLibA_00922	TGTTATGAAACCAGTATACT	2610020H08Rik	183	1187	46	43	36	24
	MGLibA_00923	AGAACTAACACGCATCTCAC	2610020H08Rik	507	440	181	118	79	69
	MGLibA_00924	TCCGAGGTCAGGAAGTATTA	2610028H24Rik	151	301	38	40	18	18
	MGLibA_00925	ACCGGGTGCTGGATGATCCT	2610028H24Rik	4	0	18	4	1	0
	MGLibA_00926	GGCACCTCTGGGTTCAGGGT	2610028H24Rik	7	0	10	20	4	21
	MGLibA_00927	GAGCCGGTCTGTGTCGCCCT	2610034B18Rik	58	0	25	25	27	9
	MGLibA_00928	CTGGAGTGCGATTAAAAACT	2610034B18Rik	0	0	0	0	0	0
	MGLibA_00929	GGGAGCTCGTGGATGTATCT	2610034B18Rik	15	0	25	22	14	30
	MGLibA_00930	GACCGTGAAAAATCGTTACC	2610034M16Rik	69	1	81	73	39	77
	MGLibA_00931	CGGACTGTGAGACTATTCAA	2610034M16Rik	3	0	5	10	1	6
	MGLibA_00932	TAACCCCCGAAAGCTATCCC	2610034M16Rik	126	1	141	116	56	82
	MGLibA_00933	GTTGTAGTTAAGATTCATAG	2610044O15Rik8	36	145	4	6	7	5
	MGLibA_00934	GAGGACACTAAGCTGAATGA	2610044O15Rik8	10	1	23	12	3	1
	MGLibA_00935	TACCAGAATCTCACTGATAT	2610044O15Rik8	192	49	90	74	22	24
	MGLibA_00936	CACAGGCTACACAACGCAGT	2610301B20Rik	204	20	84	146	53	55
	MGLibA_00937	GCGCTTCCACTGAGATACAC	2610301B20Rik	30	0	13	1	7	1
	MGLibA_00938	AGTCATTGTAGCTCACTATC	2610301B20Rik	117	119	60	63	24	25
	MGLibA_00939	GATGAATACGCAGACTAACT	2610305D13Rik	12	490	5	8	1	1
	MGLibA_00940	TTTACACAAAAGTTCTATCT	2610305D13Rik	267	236	69	53	28	19
	MGLibA_00941	GTCCAAAAACACATCCTTGA	2610305D13Rik	49	57	24	14	9	7
	MGLibA_00942	GTCTTTCATCAACGTCAAAG	2610318N02Rik	74	53	41	54	19	28
	MGLibA_00943	CTGACCGGCTTGCCAGACAG	2610318N02Rik	8	0	2	3	0	1
	MGLibA_00944	CATGGTTGATCTGACCCCCT	2610318N02Rik	107	26	32	16	19	12
	MGLibA_00945	CGGAACTCACCACCGTCTGC	2610507B11Rik	301	0	72	68	37	58
	MGLibA_00946	GTGGTGTCAGCGCAAGTTGC	2610507B11Rik	87	0	18	47	9	20
	MGLibA_00947	AGAGTACTCACGGCAGATCA	2610507B11Rik	0	0	18	8	12	5
	MGLibA_00948	GGAGCAGAGCCGGTCCTACG	2610524H06Rik	38	0	15	8	8	6
	MGLibA_00949	GCTCTGCTCCGGCGGCAACC	2610524H06Rik	0	154	0	0	0	0
	MGLibA_00950	CTCTGGTTCGATTAAGCTTC	2610524H06Rik	223	229	72	53	31	21
	MGLibA_00951	CGGAGGAGGCCCTATATCTG	2610528A11Rik	61	45	18	23	8	12
	MGLibA_00952	GGCACCACCCATGACTTGAC	2610528A11Rik	41	42	23	18	6	16
	MGLibA_00953	ACAGCAGCGCCTGAGTTTCA	2610528A11Rik	193	1	76	159	37	113
	MGLibA_00954	CAGCGGGCGATGCCTGTAAC	2610528J11Rik	55	0	14	15	21	13
	MGLibA_00955	GGCCATCAATGCATCAACCG	2610528J11Rik	170	16	113	97	51	115
	MGLibA_00956	ACTTGTGTTTCCTCCAATCA	2610528J11Rik	92	0	23	30	12	22
	MGLibA_00957	GGTCCTTATGATATCCTTGC	2700029M09Rik	29	12	14	16	7	4
	MGLibA_00958	TCATTTGTACCCACGTATAC	2700029M09Rik	156	82	78	76	41	21
	MGLibA_00959	TGATGAACTTCCTGTATACG	2700029M09Rik	122	381	7	2	4	2
	MGLibA_00960	CAAGACGTTTATTTGCAGCC	2700049A03Rik	127	313	70	41	22	36
	MGLibA_00961	AGTTCTAATGGAACGTTATG	2700049A03Rik	34	47	18	10	5	8
	MGLibA_00962	TCTTGCAGAAGTTAAATCCA	2700049A03Rik	81	7	58	30	18	22
	MGLibA_00963	AGACGTGCAAACGCTGTTCG	2700050L05Rik	64	0	63	136	25	31
	MGLibA_00964	TTACGAGAGAGTGCCAAACT	2700050L05Rik	74	1	71	51	22	18
	MGLibA_00965	GGTGCACAGCCATGCTCACG	2700050L05Rik	113	36	45	35	20	26
	MGLibA_00966	ATCGGCAAGAAGCGATTGAC	2700060E02Rik	54	29	42	11	17	21
	MGLibA_00967	AATTTAGAAACTTTATCGTT	2700060E02Rik	15	0	26	12	12	23
	MGLibA_00968	TCACCATCCAAGTTGATCAG	2700060E02Rik	58	0	11	20	12	6
	MGLibA_00969	CCTACCGTGTGTCGAACTGT	2700062C07Rik	0	1	10	15	12	8
	MGLibA_00970	TGGGCCTACAGTTCGACACA	2700062C07Rik	31	273	61	60	42	14
	MGLibA_00971	CGTCTTCGGGCTGGCCTTGT	2700062C07Rik	156	536	50	165	30	43
	MGLibA_00972	GGCGCAACTACCAGCCGCGC	2700081O15Rik	428	53	162	320	78	158
	MGLibA_00973	AGATCCGCGCCGCTGTCTCG	2700081O15Rik	39	2	24	19	8	12
	MGLibA_00974	GCATCCCGAACCGGCCTCGG	2700081O15Rik	60	10	50	23	19	22
	MGLibA_00975	CCCCGTCCGCCCTAGCGCTC	2700089E24Rik	57	0	42	32	28	13
	MGLibA_00976	GAGCCCGCGATGTAGAAGTA	2700089E24Rik	9	0	7	3	10	1
	MGLibA_00977	CCTGCGGCCGCCACCCCGTA	2700089E24Rik	18	20	95	93	34	33
	MGLibA_00978	TAAGGCGGGGGCCGCGCCTA	2700094K13Rik	13	2	16	21	3	5
	MGLibA_00979	GGTGGACAAGCGCGAGAAAC	2700094K13Rik	40	0	2	9	6	3
	MGLibA_00980	AGTACGAGCTGACGCGTGTA	2700094K13Rik	19	0	11	3	1	3
	MGLibA_00981	GCGTACCCAAAGGCGCTGTT	2700097O09Rik	110	24	87	248	44	283
	MGLibA_00982	CTCACACCGAACAGCGCCTT	2700097O09Rik	177	138	109	67	25	50
	MGLibA_00983	CCTTTATTCTGTCACCGAAC	2700097O09Rik	57	278	10	24	4	6
	MGLibA_00984	GCGGGAGCGAGCTATCATGC	2810004N23Rik	2	0	4	0	3	0
	MGLibA_00985	TGATAGCTCGCTCCCGCTCC	2810004N23Rik	140	1	78	96	35	21
	MGLibA_00986	GTAGTTCACGTAAGTGTTCT	2810004N23Rik	7	69	35	17	6	12
	MGLibA_00987	CTCGAAGAACAGTTCGTGAA	2810006K23Rik	76	26	7	11	4	5
	MGLibA_00988	GTGCTCAAACACGTGCCCTC	2810006K23Rik	26	0	2	1	0	2
	MGLibA_00989	CGTTCACAAAGAGAAGCTCG	2810006K23Rik	260	7	69	54	21	23
	MGLibA_00990	GCTCATTGGCAATTGTAGAT	2810007J24Rik	18	1	8	6	1	3
	MGLibA_00991	CTACTTCAATGCTCTAAAAC	2810007J24Rik	0	0	0	0	1	0
	MGLibA_00992	TTGCCAATGAGCGCACACCA	2810007J24Rik	190	60	76	29	27	27
	MGLibA_00993	CCTTCGATGTGCGCACTGTA	2810021J22Rik	14	0	0	0	0	0
	MGLibA_00994	CCATACAGTGCGCACATCGA	2810021J22Rik	76	0	36	38	18	17
	MGLibA_00995	GAGGAGAATGAGCAGTATTG	2810021J22Rik	178	84	112	79	44	46
	MGLibA_00996	TTCTCGGCCGCATTCTGAGA	2810403A07Rik	4	1	7	0	3	2
	MGLibA_00997	ACCACCGCCGCCGCTCCTTC	2810403A07Rik	237	411	185	454	71	461
	MGLibA_00998	GTGTCTGTCCTCGTGTCAGC	2810403A07Rik	16	0	15	14	2	8
	MGLibA_00999	ACCTTAGGAAGTCTCAGCGC	2810408A11Rik	101	11	35	43	14	24
	MGLibA_01000	AGCCCAGAACCCCCTACCAC	2810408A11Rik	174	0	78	46	34	19
	MGLibA_01001	AACCGTTGGTGCTTAAGACA	2810408A11Rik	98	18	114	72	42	52
	MGLibA_01002	AGGCATGGCTGGCACGTCCT	2810408M09Rik	57	170	39	33	16	9
	MGLibA_01003	GCCGAGGCGCGCGTCTTCCG	2810408M09Rik	125	28	68	166	25	63
	MGLibA_01004	CTTCAAACACGGTCTCGGTG	2810408M09Rik	215	3	81	98	53	47
	MGLibA_01005	TCTTCAAGTTCGTCGAGAAA	2810417H13Rik	0	0	0	0	0	0
	MGLibA_01006	ACCAAAGCAAACTACGTTCC	2810417H13Rik	404	497	102	211	57	43
	MGLibA_01007	TCCTGGAACGTAGTTTGCTT	2810417H13Rik	305	122	113	98	54	167
	MGLibA_01008	AGACGCCCCGATCGCTACAC	2810428I15Rik	37	0	75	143	46	93
	MGLibA_01009	CTTCGCCGCTGCCTCGCGGG	2810428I15Rik	19	0	24	17	6	23
	MGLibA_01010	CGCACGTGGCGGGCGAGCAC	2810428I15Rik	50	0	5	8	1	3
	MGLibA_01011	CTTGCACCGGGCCCCCGACC	2810459M11Rik	115	95	55	35	31	11
	MGLibA_01012	CGCGTCATCCGCACCCGTGT	2810459M11Rik	7	0	5	5	4	8
	MGLibA_01013	CAAGCTCCTCTTCCGAGAAC	2810459M11Rik	12	0	5	1	1	0
	MGLibA_01014	CGTCAAACACAGATCCGTGC	2810474O19Rik	75	190	33	34	23	22
	MGLibA_01015	TGACTATCAATTACCTGATT	2810474O19Rik	235	385	49	20	27	16
	MGLibA_01016	ACTTCCTGGGACTATTTAAC	2810474O19Rik	82	3	68	49	36	32
	MGLibA_01017	ATGCCGAGGTGGAACGCTTA	2900011O08Rik	153	37	43	62	25	123
	MGLibA_01018	TCCGTCGAGAGTCAGAACTC	2900011O08Rik	20	1	26	10	3	4
	MGLibA_01019	CCACCTTAAGCGTTCCACCT	2900011O08Rik	54	1	5	6	4	4
	MGLibA_01020	TGAGTAAGCGAAGCCGTCGC	2900026A02Rik	107	80	44	36	23	15
	MGLibA_01021	GTCACGCTGCTCCACCGACG	2900026A02Rik	284	5	212	216	83	116
	MGLibA_01022	ACGGACGCTGCGCTGCTGTC	2900026A02Rik	332	216	138	185	84	345
	MGLibA_01023	GTATACTTACTATATCACGT	2900092C05Rik	8	4	6	9	4	4
	MGLibA_01024	CAGTCGACTGGTAAAAGTTG	2900092C05Rik	165	187	53	49	21	16
	MGLibA_01025	GCTGGGATTATTACTTCTGT	2900092C05Rik	115	3	65	39	25	15
	MGLibA_01026	TGAGTCCGACGGCCTCCAGC	2022-03-03	113	210	64	78	30	24
	MGLibA_01027	GCACATTGGCCGGTCATTGA	2022-03-03	8	0	4	2	0	2
	MGLibA_01028	CTTCTTGTTTATAACGCCCC	2022-03-03	75	0	16	16	17	8
	MGLibA_01029	GGTACGTACGAGTGTCCTGT	2022-09-03	66	0	94	95	26	53
	MGLibA_01030	GGGCCCCAGCTTACGACCAC	2022-09-03	0	0	8	6	5	5
	MGLibA_01031	TGAATTCCGACTTCTCCTCC	2022-09-03	243	130	104	182	43	53
	MGLibA_01032	CTAAGCCCCTCGAGTCCCGT	3010026O09Rik	432	135	205	250	74	256
	MGLibA_01033	TCCTCTCAGGCTTACGGTGA	3010026O09Rik	247	0	163	173	70	223
	MGLibA_01034	TGTCCAGATACTTCAACCAA	3010026O09Rik	280	214	65	50	31	21
	MGLibA_01035	TGAACTAAGTGAGCGCTGTG	3110001I22Rik	89	0	97	84	50	115
	MGLibA_01036	TTCTTCACTGTGCCGTTTGT	3110001I22Rik	32	0	7	2	3	5
	MGLibA_01037	CCAGTGATGAATCTACCCTG	3110001I22Rik	34	7	52	37	14	26
	MGLibA_01038	GCTACAGGAGTGGTCGTTAA	3110002H16Rik	99	4	31	14	13	15
	MGLibA_01039	ATCGTCTTCATAACTGACCA	3110002H16Rik	60	0	19	29	8	8
	MGLibA_01040	CCAGCAGAATCCGAGTATGT	3110002H16Rik	249	40	61	78	29	52
	MGLibA_01041	GCAAGAGAGCTGCAAGAAAT	3110007F17Rik	24	0	7	8	3	3
	MGLibA_01042	CCACATATTTGATGCCAGCA	3110007F17Rik	11	0	9	4	2	7
	MGLibA_01043	GACCAACAACATTTGCAACC	3110007F17Rik	467	4576	90	48	38	35
	MGLibA_01044	CCGCTTTCACCAGGACGAGA	3110009E18Rik	22	0	31	56	11	9
	MGLibA_01045	ATCTCTCCACATGGCTGCGG	3110009E18Rik	93	140	41	41	38	18
	MGLibA_01046	TCATCCGTTCATTTGAGCAT	3110009E18Rik	30	0	38	7	13	8
	MGLibA_01047	CTGGACCCCACGTCCCGCTA	3110021N24Rik	264	325	77	71	33	147
	MGLibA_01048	CCCGTGGCCCGCCCCTGACG	3110021N24Rik	23	18	24	15	4	5
	MGLibA_01049	AACTGTAGGTTCATTCACAC	3110021N24Rik	81	15	36	80	24	20
	MGLibA_01050	CCGACCTGTACCCGCCACCA	3110035E14Rik	362	69	118	85	61	50
	MGLibA_01051	TTCACCGAGATCCTAGCCAC	3110035E14Rik	117	207	59	43	21	23
	MGLibA_01052	TGCCTCAACGCTGTGAGCGC	3110035E14Rik	389	66	251	320	91	247
	MGLibA_01053	ACTGGCCTTGCTTGTCGCAC	3110040N11Rik	121	0	91	54	34	101
	MGLibA_01054	CATTGCAGCACCTCCGTCCG	3110040N11Rik	243	159	153	158	65	95
	MGLibA_01055	ATAGCCATTCATGCCAAACC	3110040N11Rik	216	74	115	137	45	115
	MGLibA_01056	AGTATCATTCCCATGCTTAC	3110043O21Rik	138	64	29	12	2	18
	MGLibA_01057	TGCACTGCTGCCAACTACAA	3110043O21Rik	32	0	1	8	8	4
	MGLibA_01058	AATGACTTCCCCAGTAAGCA	3110043O21Rik	160	1	58	49	29	22
	MGLibA_01059	CGCAGGTCATAGATCTGTAC	3110047P20Rik	32	0	5	1	2	2
	MGLibA_01060	GCCTTCTGCCAGTAGTGAAC	3110047P20Rik	76	50	44	39	31	55
	MGLibA_01061	GGCCTCTTAGGTGAAAAATA	3110047P20Rik	15	0	17	10	2	7
	MGLibA_01062	TTTGTGACAAATCCTATAAC	3110052M02Rik	114	1	45	53	36	47
	MGLibA_01063	TTGATGAACAGTATCACATG	3110052M02Rik	163	76	27	73	15	15
	MGLibA_01064	TGTGTCTGTAGACTTCTCAC	3110052M02Rik	205	43	160	113	37	50
	MGLibA_01065	CTACCCGGTACACATCGATA	3110057O12Rik	110	14	117	48	31	79
	MGLibA_01066	CATACCTTATCGATGTGTAC	3110057O12Rik	507	294	170	235	73	268
	MGLibA_01067	CTTGCAACAACAGATTCAAT	3110057O12Rik	178	14	51	49	25	62
	MGLibA_01068	AAGACGCGTTGAAGTACGTC	3110062M04Rik	230	62	106	58	49	37
	MGLibA_01069	AGAGGGGAGGACCCTCGTTT	3110062M04Rik	23	0	16	18	7	7
	MGLibA_01070	TGCTCTGCAGGGCCGCAAAC	3110062M04Rik	337	7	213	204	116	158
	MGLibA_01071	CAGCAGGGCAGCGATCACGA	3110079O15Rik	21	0	19	2	5	4
	MGLibA_01072	TCCATAGGATCGCTTGGACC	3110079O15Rik	124	828	30	77	6	5
	MGLibA_01073	TCACCAGAGGGCAATTCAAT	3110079O15Rik	513	17883	145	215	63	99
	MGLibA_01074	GTCCTCGGCGTCTCCTCTGC	3110082I17Rik	317	238	143	241	73	81
	MGLibA_01075	GAAGGTGCAGCGCCTCCGCC	3110082I17Rik	0	0	2	0	0	1
	MGLibA_01076	CCTGATGCAGAAGCTCGATG	3110082I17Rik	198	1667	114	110	70	53
	MGLibA_01077	CTCCCCGGGGTTCGCCGTCC	3110082J24Rik	105	136	35	39	12	22
	MGLibA_01078	TGGCCGTCGGGGTCCCGGGA	3110082J24Rik	94	11	19	33	12	17
	MGLibA_01079	CCAGGCGGGGAGCGCCGCTT	3110082J24Rik	14	0	20	11	6	10
	MGLibA_01080	GCATGTTCCGTGTGCCGCCG	3300002I08Rik	0	0	0	0	0	0
	MGLibA_01081	AGCTCAGGCAAGTCCCGACA	3300002I08Rik	0	0	0	0	0	0
	MGLibA_01082	GTGCTACCTTGTTGCAACTT	3300002I08Rik	315	100	99	124	46	93
	MGLibA_01083	GCCCTACGGGGCTAACTCGG	3425401B19Rik	72	9	15	21	14	13
	MGLibA_01084	TACTCCGTGCCGCCAAACAA	3425401B19Rik	223	75	106	154	55	90
	MGLibA_01085	ACAGCAACCCAAGTACGTTC	3425401B19Rik	6	0	0	2	0	1
	MGLibA_01086	ATGCTTCCTGAACGTATGTC	3632451O06Rik	192	54	167	113	57	95
	MGLibA_01087	GCCATTGGAGAGCCCAATAC	3632451O06Rik	81	0	17	14	8	6
	MGLibA_01088	ACCATCGAAGTCTTTATACA	3632451O06Rik	183	34	78	60	33	34
	MGLibA_01089	TCACATAAAAAGAAAACGCA	3830403N18Rik	72	13	43	31	17	19
	MGLibA_01090	GTATCTCCAACTACTTCTTC	3830403N18Rik	128	48	109	69	63	29
	MGLibA_01091	GCAAATCCTGAAGAAGTAGT	3830403N18Rik	3	1	11	0	5	0
	MGLibA_01092	AAGAAACCTCCGACTCTTGA	3830406C13Rik	65	47	33	29	16	19
	MGLibA_01093	ACCTCAAGAGAAAGCATCGA	3830406C13Rik	73	10	83	64	14	21
	MGLibA_01094	GCCTTCGATGCTTTCTCTTG	3830406C13Rik	151	40	35	23	26	14
	MGLibA_01095	TCCATGTAGCATCCCGTCAT	3830417A13Rik	365	149	274	464	113	377
	MGLibA_01096	CATAAGCTCGTGCGCCCCAC	3830417A13Rik	130	239	41	48	19	46
	MGLibA_01097	ACCTATGACGGGATGCTACA	3830417A13Rik	919	469	244	264	104	193
	MGLibA_01098	TTTAAAGATGCGATATACCG	2022-03-04	189	47	72	37	28	25
	MGLibA_01099	GACCCTGGTGGCGCAACATC	2022-03-04	9	42	22	30	5	10
	MGLibA_01100	CTAAGCCCATGCCGTTGTGA	2022-03-04	337	829	115	450	49	243
	MGLibA_01101	CGGAAACTGCTGGGCGCCGA	2022-09-04	26	19	45	11	21	6
	MGLibA_01102	AGAGCGGATCATGCAAACCG	2022-09-04	65	0	33	37	23	15
	MGLibA_01103	TTGTCTTGGACTCCGCTGAG	2022-09-04	101	7	55	56	26	30
	MGLibA_01104	CGTTCTAGCATGGGAAGAGT	4430402I18Rik	139	672	13	23	3	7
	MGLibA_01105	TTAGTACAGCTAGTGTCTCC	4430402I18Rik	177	207	85	104	40	62
	MGLibA_01106	TAGCTGTACTAATTCAAACC	4430402I18Rik	353	174	158	112	61	59
	MGLibA_01107	ACGGTACTTACGGCGGTGAG	4632428N05Rik	85	0	10	3	2	4
	MGLibA_01108	CTACGGGTCCATGGAGCTAC	4632428N05Rik	55	184	8	13	9	5
	MGLibA_01109	ATGTGACCATCTACAAGACG	4632428N05Rik	122	0	97	36	30	30
	MGLibA_01110	TTACGGCCACTGGTTTACAC	4632434I11Rik	359	0	123	149	67	57
	MGLibA_01111	GAAGGATTCGCTGTTTCTTC	4632434I11Rik	6	20	0	4	4	1
	MGLibA_01112	ACACTGCATCTCCGTTTCCG	4632434I11Rik	128	141	46	36	19	10
	MGLibA_01113	GGAAATCCACAGACGTACAG	4732456N10Rik	41	6	28	13	8	3
	MGLibA_01114	TCTCTGCCGCTGTACGTCTG	4732456N10Rik	78	0	65	143	28	223
	MGLibA_01115	AAGCCTACATCACCAACCTG	4732456N10Rik	18	35	18	16	2	6
	MGLibA_01116	ACGATTCGTCAAATATCAAC	4833403I15Rik	37	41	4	4	2	1
	MGLibA_01117	CTTGAGCATCATCGCCCATG	4833403I15Rik	598	212	159	256	71	106
	MGLibA_01118	GCTCCATTTGAGTCGCTACC	4833403I15Rik	202	121	95	79	41	51
	MGLibA_01119	TTGAAAACCGATCCGTCTCC	4833420G17Rik	198	14	93	127	40	62
	MGLibA_01120	AAAGGTACGCGTGTCCATCC	4833420G17Rik	324	35	69	118	20	24
	MGLibA_01121	CTGAAGAGTTTCGAAAATCT	4833420G17Rik	6	36	2	3	6	6
	MGLibA_01122	CTAACGTCTTGCGCAATTCA	4833423E24Rik	124	76	42	45	14	16
	MGLibA_01123	TGAATTGCGCAAGACGTTAG	4833423E24Rik	112	91	29	32	12	24
	MGLibA_01124	TGATGTGGGCCCACTCTTTC	4833423E24Rik	284	85	85	70	36	53
	MGLibA_01125	CGCCGAACCGTCCGATTTCT	4833424O15Rik	22	0	3	1	5	1
	MGLibA_01126	CGTAATTACCGTCAGATACG	4833424O15Rik	175	2	38	50	23	20
	MGLibA_01127	CTACGCTGCCACGTATCTGA	4833424O15Rik	161	36	109	185	56	156
	MGLibA_01128	ATACTTACTGTCCTGATCAA	4833427G06Rik	118	2	36	64	22	13
	MGLibA_01129	TTCATTACCTTATAAACCTA	4833427G06Rik	56	1	46	39	21	27
	MGLibA_01130	GAGAGCAAAGTATCTCCAAA	4833427G06Rik	3	0	4	5	3	3
	MGLibA_01131	AGGGCGCTTACTTGTGATCA	4833439L19Rik	24	80	56	25	27	21
	MGLibA_01132	GGGATGCTGCCCATGTCCGA	4833439L19Rik	81	32	34	42	20	68
	MGLibA_01133	CATCATAGCTGAATGCCCGA	4833439L19Rik	145	32	78	171	32	53
	MGLibA_01134	CTTGGGGTACGCCGAGAAAC	4921501E09Rik	39	0	19	29	16	18
	MGLibA_01135	AGATAGTTCGTAAGCTTTCC	4921501E09Rik	160	1	54	39	21	26
	MGLibA_01136	CTCTCAAAGCCGCAATCTTC	4921501E09Rik	142	3399	98	52	31	33
	MGLibA_01137	GATTATTACATCACTTCACG	4921504E06Rik	195	3	31	58	19	41
	MGLibA_01138	GATGCCATAGCTATTATCAA	4921504E06Rik	25	0	18	25	11	10
	MGLibA_01139	GAAAGATTTGACTCAATCCA	4921504E06Rik	47	9	6	2	2	2
	MGLibA_01140	GCCATCGCACGAGATCGCGC	4921506M07Rik	48	2	84	163	34	383
	MGLibA_01141	CCATTGCGATGTCGTAGTTC	4921506M07Rik	151	419	106	56	29	39
	MGLibA_01142	AAAGGTTTACCGTCGTCCTC	4921506M07Rik	108	1	114	124	46	91
	MGLibA_01143	AAGGTCCTTAGGCGATGTAA	4921507P07Rik	0	0	2	41	3	2
	MGLibA_01144	CCCCGCCAAATCCGTAATGC	4921507P07Rik	418	674	110	138	61	66
	MGLibA_01145	TCCGACCTTTACATCGCCTA	4921507P07Rik	371	365	176	124	55	67
	MGLibA_01146	CTCTGATTAAACCGTTCCTC	4921509C19Rik	467	81	135	152	66	66
	MGLibA_01147	CCCCTCTATAATGGTGCTCA	4921509C19Rik	190	155	68	49	55	102
	MGLibA_01148	TCTGTTTGAAGAGCATTTAG	4921509C19Rik	29	0	8	1	5	2
	MGLibA_01149	ATCACAGTCTCCGTCTATAG	4921511H03Rik	204	1745	85	84	23	50
	MGLibA_01150	GCCACACAATATCGGAATCC	4921511H03Rik	150	72	67	114	39	28
	MGLibA_01151	TCCCCATTCTAGAAACGGGA	4921511H03Rik	56	211	31	22	13	10
	MGLibA_01152	ATCAACTCATCGTTGATACT	4921511M17Rik	86	52	25	22	11	11
	MGLibA_01153	CTACAGATTTATCAATGAGA	4921511M17Rik	51	0	9	10	5	9
	MGLibA_01154	TATCACTTCACGCATCTAGA	4921511M17Rik	122	60	59	54	23	19
	MGLibA_01155	ATTTCAAGGGGCTTGCGACG	4921517D22Rik	25	310	12	5	9	5
	MGLibA_01156	CCAAATCATCGTACTCCACC	4921517D22Rik	209	0	41	65	31	30
	MGLibA_01157	AAATTCATACCAAACATCGG	4921517D22Rik	59	0	7	5	7	1
	MGLibA_01158	GTGCCCCGAGTGCGACCAAC	4921524J17Rik	128	12	62	101	38	43
	MGLibA_01159	GAGAAATCACCGCCGTCTAC	4921524J17Rik	71	599	26	16	11	14
	MGLibA_01160	GCCCACCTGTTGGTCGCACT	4921524J17Rik	0	0	7	4	5	6
	MGLibA_01161	TTCAATAGTGACGACTAAGT	4921524L21Rik	349	421	106	65	25	73
	MGLibA_01162	ACGTCTTCCCTTGTCGCCCC	4921524L21Rik	202	52	137	125	72	207
	MGLibA_01163	CTGCCAAGAAGATGCGCTGT	4921524L21Rik	545	723	159	191	53	150
	MGLibA_01164	TCTGTCCGCGTCGCCGAACC	4921530D09Rik	103	1	84	190	42	43
	MGLibA_01165	CTCGGCGGAGGTTGCTGCGC	4921530D09Rik	20	0	38	72	16	44
	MGLibA_01166	CCACCAGATTATCCGCCAAC	4921530D09Rik	72	23	31	30	18	19
	MGLibA_01167	TATTCTTCCCCCGACAGTTT	4921530L21Rik	353	152	84	83	46	53
	MGLibA_01168	TTGGCAACAGAATCGAGCCA	4921530L21Rik	108	150	71	77	28	76
	MGLibA_01169	GCAGAGCCTTAGCCTCATTC	4921530L21Rik	84	2	52	114	30	67
	MGLibA_01170	CGCACAGCGTATCTGCGAGA	4921536K21Rik	147	5	133	169	57	51
	MGLibA_01171	CGCAGATACGCTGTGCGTTG	4921536K21Rik	259	423	133	117	74	58
	MGLibA_01172	ACCGAAGAGACTACCGCTTC	4921536K21Rik	385	393	150	256	57	183
	MGLibA_01173	TATATCTCTTCGTTATCTTA	4921539E11Rik	67	1	16	27	8	10
	MGLibA_01174	AACGTCTCTCCTCCATTTAC	4921539E11Rik	30	336	47	24	8	9
	MGLibA_01175	TGAATCCAATGCTAGTAAGA	4921539E11Rik	0	0	9	8	4	9
	MGLibA_01176	CACAATTGAAAGCTTTACAT	4922501C03Rik	219	139	87	92	59	51
	MGLibA_01177	CGTCAAGCCTTTCTCAAGCC	4922501C03Rik	204	61	51	59	22	40
	MGLibA_01178	GAAGACATATCAGCCTGTTA	4922501C03Rik	148	309	35	57	27	25
	MGLibA_01179	CGTATTTAACAGCGTTGTCC	4922501L14Rik	113	5	35	40	21	25
	MGLibA_01180	CTACTTCGGGTTCGTGTGTG	4922501L14Rik	212	27	78	68	26	38
	MGLibA_01181	ACGGTGCTTGAACTCGCAGC	4922501L14Rik	90	33	48	205	27	58
	MGLibA_01182	AAACAAGACATGTGACGACG	4922502D21Rik	2	33	6	2	0	2
	MGLibA_01183	CGTAGTTTGTTCCAGTCTTT	4922502D21Rik	53	1	33	17	9	16
	MGLibA_01184	GTGTGCCTTCGTGCATCAAA	4922502D21Rik	148	51	51	51	17	31
	MGLibA_01185	ACCGAACAGCGCTCCTTGCC	4922505E12Rik	111	175	50	74	15	160
	MGLibA_01186	GGTCGCGGTTACTCCTATTC	4922505E12Rik	32	0	20	20	6	3
	MGLibA_01187	CGCGGGCTGGGTTGATCCCG	4922505E12Rik	268	70	61	42	28	32
	MGLibA_01188	ACTGGTCCGCTCCGATTGTG	4930402F06Rik	155	19	33	16	9	18
	MGLibA_01189	TAGCTCAGTTGCACACGTAT	4930402F06Rik	218	180	107	133	33	62
	MGLibA_01190	CGTGGCGTTAAACCAGTCTG	4930402F06Rik	34	1	56	64	23	59
	MGLibA_01191	CAAAAGATAGCGGTAGTTGA	4930402H24Rik	106	106	11	8	10	0
	MGLibA_01192	TACTCACCTTGGGAGCTATA	4930402H24Rik	80	191	40	36	28	23
	MGLibA_01193	TTTCTCCAGTGTGCCACGTA	4930402H24Rik	374	2365	162	207	94	77
	MGLibA_01194	GCAACACCGACACTATGGTA	4930402K13Rik	239	140	62	120	20	30
	MGLibA_01195	TCCAGCATCCGGTTAGATCT	4930402K13Rik	355	204	158	124	59	51
	MGLibA_01196	ACCAAGATCTAACCGGATGC	4930402K13Rik	115	1	35	29	13	18
	MGLibA_01197	CTTTACAGGACCAGCCGAGC	4930404A10Rik	151	5	96	74	39	32
	MGLibA_01198	CCATCGCCAGAACTGTTCAG	4930404A10Rik	240	10	35	100	36	18
	MGLibA_01199	TCGAGTACTGAGCTAGTTTC	4930404A10Rik	239	191	88	65	36	86
	MGLibA_01200	TCTTGACACTCCGTACCGCG	4930404N11Rik	565	2012	193	149	62	201
	MGLibA_01201	CGGCACATAGTCGGACCGCC	4930404N11Rik	140	3	92	67	35	76
	MGLibA_01202	AGCAGCCGTGCCAACGCGTG	4930404N11Rik	391	107	243	434	101	692
	MGLibA_01203	TCCCGGTTCGTGCGTGATCC	4930407I10Rik	70	0	26	17	4	9
	MGLibA_01204	GGGCCTCCCTCGACGCATCC	4930407I10Rik	9	0	7	0	0	0
	MGLibA_01205	GAATGGACCTATCACAGCAC	4930407I10Rik	87	31	23	28	21	9
	MGLibA_01206	TGCGCTAACCGAATGTCCAA	4930412D23Rik	153	127	112	48	34	46
	MGLibA_01207	ATGGCGAATTTGGTATTTCG	4930412D23Rik	6	0	1	3	1	3
	MGLibA_01208	CCATGATGCCCTCGTTCCTT	4930412D23Rik	446	342	184	153	67	114
	MGLibA_01209	AGTCGACCGCTTCCGTCACC	4930415F15Rik	480	224	197	243	99	88
	MGLibA_01210	TTCAGGTCTGCGAATATCCC	4930415F15Rik	250	125	161	307	83	189
	MGLibA_01211	CTCTCATTTCTTGTAGTAAG	4930415F15Rik	28	52	41	27	17	20
	MGLibA_01212	CAAAATGACGTGGCCTAGCG	4930415L06Rik	351	58	84	117	38	52
	MGLibA_01213	AGTAAAAGTCTACGTCATGA	4930415L06Rik	140	0	52	30	17	19
	MGLibA_01214	CTTAGTCCGAGCTTATGCAA	4930415L06Rik	85	51	78	66	29	49
	MGLibA_01215	TTGTGGGCACTTCATCCTTC	4930415O20Rik	198	225	78	113	40	51
	MGLibA_01216	TCATTAAAAGCCCAATGACC	4930415O20Rik	180	1	84	53	49	40
	MGLibA_01217	CCCCCGATTATCTCAGAAGA	4930415O20Rik	151	156	53	37	25	26
	MGLibA_01218	TACCGATGACGAGCCTAAAG	4930422G04Rik	114	1	86	90	12	51
	MGLibA_01219	GTGGACTCGAGAAGGTTCTC	4930422G04Rik	34	0	39	17	8	9
	MGLibA_01220	GCGGTATTTAATCACAGTTG	4930422G04Rik	51	0	14	16	11	8
	MGLibA_01221	AAGAGCTCAGAGGCGACCGA	4930426D05Rik	18	0	13	8	2	4
	MGLibA_01222	CAAAGCGGAGGCGCTTCATG	4930426D05Rik	39	1	16	10	4	8
	MGLibA_01223	CGGCGATCCAGAAGCCGCGC	4930426D05Rik	1	0	2	0	1	0
	MGLibA_01224	ACAGATCCACCTGTACACGC	4930427A07Rik	95	40	30	76	15	9
	MGLibA_01225	TGTGGCATCCCTGCGTGTAC	4930427A07Rik	402	23	228	159	72	104
	MGLibA_01226	CTGTCTTGGCTCCTCGCCCG	4930427A07Rik	65	1	75	63	36	31
	MGLibA_01227	AAACCGTTGCAATAGCCAAA	4930428D18Rik	96	135	58	31	19	16
	MGLibA_01228	TAGAGACCAGTAGCAATTGT	4930428D18Rik	0	18	7	4	3	1
	MGLibA_01229	AGGTATCATGGTAGTTGTAT	4930428D18Rik	172	37	71	64	49	40
	MGLibA_01230	CGTATATATACCTTCATCAG	4930430A15Rik	6	0	6	7	3	0
	MGLibA_01231	GCTCCTAGGCTGTTCAAAAC	4930430A15Rik	10	0	1	0	1	0
	MGLibA_01232	AGATATGGTCAACCTACTTT	4930430A15Rik	140	394	72	87	23	64
	MGLibA_01233	AGATAGCAGAAGCGGTTGCA	4930430D24Rik	73	88	54	82	26	53
	MGLibA_01234	ACCCCTATGAAGTGTCCTAC	4930430D24Rik	241	90	70	33	28	22
	MGLibA_01235	CTGCAAGTTCCTCTGCACCA	4930430D24Rik	184	612	160	189	57	186
	MGLibA_01236	GCAATATTGCTGGCACTCGT	4930430F08Rik	5	6	1	5	0	2
	MGLibA_01237	TTCTATCTAGTCGAGCCCAA	4930430F08Rik	70	435	23	23	6	62
	MGLibA_01238	TTACGAGTTTGGAATTGCCC	4930430F08Rik	182	14	65	83	30	44
	MGLibA_01239	CCATCTCTGAATATCCCGTT	4930432K09Rik	136	67	11	6	9	6
	MGLibA_01240	ATCACCCTCGTCCACTGAAG	4930432K09Rik	137	112	46	46	11	17
	MGLibA_01241	GCAGGAACTGCTACGGGCTC	4930432K09Rik	73	0	38	21	19	12
	MGLibA_01242	GCTCTTTGGGTGATCCTGCG	4930432K21Rik	25	0	17	12	15	22
	MGLibA_01243	GCTGCAACAGAGTGCTCCAC	4930432K21Rik	42	5	51	39	9	5
	MGLibA_01244	CGGCCATATAGCCCAAGAAA	4930432K21Rik	33	0	21	11	1	3
	MGLibA_01245	ATAATCCGTCATTGACAAAG	4930432M17Rik	296	252	78	86	28	48
	MGLibA_01246	GAAAGCATGACGTGAAATCC	4930432M17Rik	52	1	30	29	12	15
	MGLibA_01247	TGCCCCCTTTGATACAGTCT	4930432M17Rik	4	0	2	1	4	0
	MGLibA_01248	TACATTAGATCGCATGGCAC	4930433I11Rik	198	2	97	187	49	128
	MGLibA_01249	CTAAAGACTCCACAGTTGTC	4930433I11Rik	90	24	26	26	14	9
	MGLibA_01250	ATGGAAATTTCCCGATACTA	4930433I11Rik	0	290	0	0	0	0
	MGLibA_01251	TTAGTGTTCGGCTCTCGATG	4930435E12Rik	0	0	3	2	1	2
	MGLibA_01252	TCATGTTGCACTTCGCTATG	4930435E12Rik	220	164	86	135	56	48
	MGLibA_01253	ATAGCGAAGTGCAACATGAT	4930435E12Rik	76	0	4	1	9	0
	MGLibA_01254	CTCGGGAGCTCTTGATCTCG	4930444G20Rik	121	249	40	24	19	14
	MGLibA_01255	CAATAGCTTATTCCCCAATA	4930444G20Rik	92	9	28	38	16	20
	MGLibA_01256	AAAAAGCCTATTACAGACCG	4930444G20Rik	62	0	11	9	6	3
	MGLibA_01257	GGAGTATGACACTATTCGCC	4930444P10Rik	219	213	74	74	39	34
	MGLibA_01258	TTGGAACCCGTTAGCAGTCT	4930444P10Rik	132	119	87	79	33	54
	MGLibA_01259	TGCCATACTGCACGACTCCT	4930444P10Rik	14	0	1	2	2	1
	MGLibA_01260	TCAGAGACGCAACAATCCTG	4930447A16Rik	598	166	114	112	49	31
	MGLibA_01261	TGTGCATCCTCCCCAACGCA	4930447A16Rik	70	0	25	25	18	7
	MGLibA_01262	GTAATGTCTGCAGAGTGACC	4930447A16Rik	56	1	22	62	7	12
	MGLibA_01263	TACTTATGTCTTGCTCATAC	4930447C04Rik	286	243	78	86	20	34
	MGLibA_01264	AGCTATAAACAAAGTAGATG	4930447C04Rik	40	0	2	4	2	1
	MGLibA_01265	TTTCTTGGTAAGCAGTAAGC	4930447C04Rik	181	16	49	37	21	19
	MGLibA_01266	GTAAGACACGAATAATTGCC	4930449I24Rik	118	1868	55	78	28	26
	MGLibA_01267	CTCTGGGAGGCAGGAGAGTC	4930449I24Rik	23	0	14	11	8	3
	MGLibA_01268	CCACTCACGTTCTCATCAGC	4930449I24Rik	136	74	90	103	44	56
	MGLibA_01269	GTGCCGAAGGTTCAATTCAG	4930451C15Rik	9	0	11	4	3	3
	MGLibA_01270	GTTCCAGGGGGTCCGGGCAT	4930451C15Rik	20	2	5	2	4	6
	MGLibA_01271	CAAGGGCAGTGCAGATCGCC	4930451C15Rik	158	89	18	9	5	3
	MGLibA_01272	GCTGACCGCTGCCAAGACCA	4930451G09Rik	133	74	26	25	9	7
	MGLibA_01273	ATCAAAGGACTTGGCCCATC	4930451G09Rik	108	3	19	20	16	12
	MGLibA_01274	CCTGACTCATCGACACCAAC	4930451G09Rik	343	364	183	150	84	113
	MGLibA_01275	CCTATAACGTTCGTTAAGAC	4930451I11Rik	54	0	55	42	9	9
	MGLibA_01276	CCTGTCTTAACGAACGTTAT	4930451I11Rik	121	125	43	30	5	129
	MGLibA_01277	CGTGGGGGGTTATGAAGCTG	4930451I11Rik	7	0	12	8	3	4
	MGLibA_01278	TGGGCAGTCCGTCTGTGATT	4930452B06Rik	302	242	82	71	36	48
	MGLibA_01279	CGGATTTGCTTATTCTCCTT	4930452B06Rik	147	28	55	59	30	31
	MGLibA_01280	CAACAGAATCCAGTTACCGA	4930452B06Rik	120	34	60	49	29	22
	MGLibA_01281	AATAGATTAGAATCACGATC	4930453H23Rik	29	0	5	3	0	2
	MGLibA_01282	CTGTATTATTATCACTCGGT	4930453H23Rik	13	0	8	8	0	5
	MGLibA_01283	GGCCGATTGATACCTTTCAG	4930453H23Rik	238	490	72	73	20	78
	MGLibA_01284	CGCCTACCTTGGCGGTCCAC	4930453N24Rik	56	0	37	43	10	10
	MGLibA_01285	ATGTCCTCCGTCTTTGTAAC	4930453N24Rik	90	38	35	27	7	8
	MGLibA_01286	GGACATCCAGCTCTTTAAGC	4930453N24Rik	42	0	8	13	3	9
	MGLibA_01287	CCAATAGCTACCTTAATCAA	4930467E23Rik	21	0	11	5	5	2
	MGLibA_01288	TGCCCACAACCATCCAGACG	4930467E23Rik	28	0	7	5	1	0
	MGLibA_01289	CAATGTCTACGTTGTGCTCA	4930467E23Rik	113	20	35	71	24	17
	MGLibA_01290	TTACTTATCGATCATTCGCA	4930468A15Rik	311	444	102	223	52	96
	MGLibA_01291	GCCTCCCTCAATGGCGAGTA	4930468A15Rik	233	4	98	201	54	120
	MGLibA_01292	TTGCGATGAGTAGCAGATGT	4930468A15Rik	162	0	55	25	12	17
	MGLibA_01293	CCACGTTGTCCCGTCACAAA	4930469G21Rik	138	91	107	67	29	40
	MGLibA_01294	AAAAATTCTCAGACGAGCTC	4930469G21Rik	162	39	11	6	2	5
	MGLibA_01295	CGAATCCACTCTTTCTAACG	4930469G21Rik	51	180	18	24	15	32
	MGLibA_01296	AAAATGGCCACAGGCGTTGA	4930474N05Rik	115	31	82	47	36	26
	MGLibA_01297	ACTCTTGCCTTCAACGCCTG	4930474N05Rik	297	91	113	304	71	75
	MGLibA_01298	TATTTACAACGTTTAAGTTC	4930474N05Rik	20	0	16	11	7	5
	MGLibA_01299	ACCAGCTTCCTCGATTACCC	4930480E11Rik	148	226	103	137	40	88
	MGLibA_01300	TCTGAGAATTCGTCATAAGT	4930480E11Rik	53	99	39	21	17	35
	MGLibA_01301	TAGAAGACCACAATACAAGT	4930480E11Rik	205	27	71	38	46	21
	MGLibA_01302	ACGCGAGGAAGCCCTTATGA	4930486L24Rik	19	0	14	11	4	47
	MGLibA_01303	TAGATCCCATGCAGTCCAGC	4930486L24Rik	114	31	109	85	42	40
	MGLibA_01304	AGGGTTATTGTGCCTCTAGT	4930486L24Rik	62	8	8	18	4	4
	MGLibA_01305	GTGACTGCGTTCAATCCACG	4930502E18Rik	18	44	7	5	5	0
	MGLibA_01306	GACCCCAGTACAAGTATTGT	4930502E18Rik	209	33	39	31	23	33
	MGLibA_01307	GCCAGTCTCAACGTCAGCAC	4930502E18Rik	266	1557	221	163	55	413
	MGLibA_01308	TCTGAGGACGACGCATTCCG	4930503B20Rik	171	60	123	93	23	42
	MGLibA_01309	TCCCGATGGAACCGAAACAA	4930503B20Rik	102	91	61	66	38	39
	MGLibA_01310	ATTTCTCGTCATCAAGAGCA	4930503B20Rik	0	0	0	0	0	0
	MGLibA_01311	CACGCAGATGTTCTCTTCGA	4930503E14Rik	23	0	7	17	6	9
	MGLibA_01312	AGGCTATTTCACAGGGAGAA	4930503E14Rik	23	0	3	2	3	4
	MGLibA_01313	ATGGCAGATTCCTTCTGCCT	4930503E14Rik	155	429	72	115	26	34
	MGLibA_01314	CTGACGTTAAGTATCCAATT	4930503L19Rik	41	72	60	117	23	42
	MGLibA_01315	CAAATTGGATACTTAACGTC	4930503L19Rik	81	0	31	21	16	9
	MGLibA_01316	AACTTGAAGCAGAACGAACG	4930503L19Rik	46	0	16	13	7	53
	MGLibA_01317	AATTACGATGAACGAGATAG	4930504O13Rik	124	110	34	45	19	7
	MGLibA_01318	CTCGTTCATCGTAATTTCCC	4930504O13Rik	150	122	59	45	24	19
	MGLibA_01319	TGCACCCTGCCACCCCGAGC	4930504O13Rik	178	99	138	99	39	53
	MGLibA_01320	GTCACTCCGCTGGACACTTT	4930505A04Rik	52	34	13	35	11	17
	MGLibA_01321	TGCATCCGGCTGTGTTTGAC	4930505A04Rik	113	51	60	60	24	30
	MGLibA_01322	GGCTATGCCAATAGTTCCTA	4930505A04Rik	14	1	13	6	4	27
	MGLibA_01323	AAGGTCTTCATATTCGCCAA	4930506M07Rik	86	24	63	49	27	31
	MGLibA_01324	CCTACCTTGCTCCTTCAAGC	4930506M07Rik	0	2	1	2	3	4
	MGLibA_01325	ACCCGCCAAAATGAACAGCT	4930506M07Rik	201	118	65	77	37	35
	MGLibA_01326	TTGATCGTCGAATGCTGACA	4930513O06Rik	484	631	96	166	72	258
	MGLibA_01327	TTAACCTTATTCTGATCTCT	4930513O06Rik	170	10	81	71	28	57
	MGLibA_01328	TCCCAATAAAGTTGAAAGTG	4930513O06Rik	72	0	11	10	7	2
	MGLibA_01329	ATTCTTGAAAAGCCTATCGA	4930519F16Rik	77	1	67	43	11	28
	MGLibA_01330	GGTATTTCATCCCCATCGAT	4930519F16Rik	121	100	77	32	24	37
	MGLibA_01331	ATTACCCAGCAGTCTTCCCG	4930519F16Rik	287	72	62	51	32	57
	MGLibA_01332	CAGACCGTCATTGGGATCTG	4930519G04Rik	73	0	9	2	4	14
	MGLibA_01333	TACCTCCATGATGACCCTGT	4930519G04Rik	106	410	18	17	15	8
	MGLibA_01334	CCCGTTTGTGGCCACCCAGC	4930519G04Rik	0	0	0	0	0	0
	MGLibA_01335	CCGTAGAAGAAGCCGAAGAC	4930522H14Rik	40	0	48	31	21	20
	MGLibA_01336	CCCGAGTAAAGGATTCTTTA	4930522H14Rik	75	0	11	8	9	7
	MGLibA_01337	TAGTCACTTAACCTACTTTA	4930522H14Rik	20	4	21	11	12	6
	MGLibA_01338	ATCCGGATCAGACACGAAAG	4930523C07Rik	50	0	36	20	17	15
	MGLibA_01339	GCTCACTAGACAAGCAGTGA	4930523C07Rik	151	0	64	40	28	13
	MGLibA_01340	CGTCTTCAACACAGTCTGCC	4930523C07Rik	146	0	43	32	13	8
	MGLibA_01341	CGGGTCACGTAGATTAAGCG	4930524B15Rik	46	1	7	3	6	1
	MGLibA_01342	ATTCCGCCCCTTTCCAGCGG	4930524B15Rik	107	22	29	27	19	49
	MGLibA_01343	TGAAGCCTCCAAGCTAATGA	4930524B15Rik	0	0	1	0	0	0
	MGLibA_01344	ACAGCCCTATAAACTCGACC	4930524N10Rik	0	0	10	4	3	1
	MGLibA_01345	ATTGTCCAGGTCGAGTTTAT	4930524N10Rik	672	577	123	141	57	76
	MGLibA_01346	GCTATACCCTCAACACTAAA	4930524N10Rik	150	1051	34	19	19	9
	MGLibA_01347	AGATAGCAGAATCAGCTTTA	4930525M21Rik	49	1	35	32	11	16
	MGLibA_01348	TTCTAAAAACTACAATATGA	4930525M21Rik	60	1	30	13	4	12
	MGLibA_01349	ATCCCTATGAAGTGTCCTAC	4930525M21Rik	117	1	71	49	30	24
	MGLibA_01350	TTCGGGTGTAGCGCAACCGC	4930526D03Rik	170	1	90	67	41	23
	MGLibA_01351	GCGCGGGTCAGGCATGTCGT	4930526D03Rik	79	0	54	74	22	52
	MGLibA_01352	CGCGCGCGCTGCCATCCGAC	4930526D03Rik	0	0	4	0	1	1
	MGLibA_01353	CAACTGGAACGTCGCCAAGC	4930529M08Rik	97	34	31	15	9	17
	MGLibA_01354	CTGCTTGGCGACGTTCCAGT	4930529M08Rik	20	0	35	20	18	11
	MGLibA_01355	AGCTGCATATTCGCAAAGCC	4930529M08Rik	74	26	42	50	14	27
	MGLibA_01356	GCGTGGATGGGCCTCTGAAT	4930538K18Rik	182	29	69	83	44	100
	MGLibA_01357	GGGTAGGCCCTTGTATCCAG	4930538K18Rik	70	1	16	7	4	1
	MGLibA_01358	CTAGACTCACCCAGTTTGTG	4930538K18Rik	61	11	25	28	15	16
	MGLibA_01359	TATCTCATGGGGGGCGCTTG	4930539E08Rik	0	0	0	0	0	0
	MGLibA_01360	TAGCCCGGTGGAGACCCCGA	4930539E08Rik	3	0	11	1	4	2
	MGLibA_01361	CTCGCTGGCTACTAACACAC	4930539E08Rik	217	90	111	162	52	76
	MGLibA_01362	GGCCGCAGCTCACGAATATC	4930544D05Rik	241	403	82	92	38	36
	MGLibA_01363	CAATGTAGATCTCGGCCCTG	4930544D05Rik	49	0	25	42	11	11
	MGLibA_01364	CGACAAGTCGCCCACCCAGA	4930544D05Rik	6	0	0	0	2	0
	MGLibA_01365	CAATGCTGTTCGCCAACCCT	4930544G11Rik	19	67	16	36	7	10
	MGLibA_01366	CGATACAAGAGTTAGCCAAG	4930544G11Rik	142	133	21	10	25	15
	MGLibA_01367	CAAGGGTTGGCGAACAGCAT	4930544G11Rik	237	177	90	74	52	67
	MGLibA_01368	ATCAGTCGGTGCAGGCTACT	4930547C10Rik	17	0	5	2	10	1
	MGLibA_01369	CTTCACGTTTCTCGCTTCAG	4930547C10Rik	76	1	45	41	32	20
	MGLibA_01370	GTACTACTAATTCACTGAAT	4930547C10Rik	168	12	19	16	6	10
	MGLibA_01371	GCAAATTCAGTCGACCTGCT	4930548H24Rik	267	940	88	53	41	36
	MGLibA_01372	ACTCTAGTTTGTAGTACTCC	4930548H24Rik	39	0	10	23	21	13
	MGLibA_01373	GGACCTATTGAAGCTAATCC	4930548H24Rik	0	0	1	16	4	0
	MGLibA_01374	ATAAAATAAATCGCCGCCGG	4930549C01Rik	15	0	3	2	1	0
	MGLibA_01375	AAAATCAGGTGTTCGTCATA	4930549C01Rik	50	9	51	29	20	25
	MGLibA_01376	AAAGCTTATCAACCAAGCCA	4930549C01Rik	90	0	62	37	22	37
	MGLibA_01377	CGTCCAAGTCCGATTCAGGT	4930550C14Rik	375	563	120	202	65	66
	MGLibA_01378	ATGTACCTCACTATCTGACG	4930550C14Rik	102	88	40	38	18	19
	MGLibA_01379	TCCACCACTCCGCTTTCAAG	4930550C14Rik	279	22	38	48	32	107
	MGLibA_01380	CTTTGCTTGATGCAGACGCT	4930550L24Rik	63	83	46	40	29	15
	MGLibA_01381	ATTGCTGATCCGCCCATCAT	4930550L24Rik	94	93	76	59	16	28
	MGLibA_01382	TTCCTTCACCGCTTTGTATA	4930550L24Rik	8	0	7	6	3	10
	MGLibA_01383	TGGGTTGAAGTATTTCTAGC	4930555G01Rik	105	1	14	10	11	6
	MGLibA_01384	CCTCATACATGTAAACATTC	4930555G01Rik	38	0	25	13	10	17
	MGLibA_01385	GTTATCTTCTATCAGTTCCA	4930555G01Rik	23	33	31	21	17	10
	MGLibA_01386	CTCTATGAGGCACCAAGACC	4930557A04Rik	222	2	57	46	21	11
	MGLibA_01387	CGTAGAAGAGTTCAGGCATT	4930557A04Rik	0	0	1	0	0	0
	MGLibA_01388	AGTTCATCGATGTTATCAGT	4930557A04Rik	269	44	77	139	41	103
	MGLibA_01389	CAACTGTGCGCTACATGTCG	4930558K02Rik	51	1	44	54	8	15
	MGLibA_01390	TGTTCTGACTTCGTACAAGA	4930558K02Rik	61	0	41	22	5	12
	MGLibA_01391	CAATGGTTTGTTTACCAGGC	4930558K02Rik	113	43	46	133	22	55
	MGLibA_01392	GGCCCCGGAACCACGCCGTA	4930562C15Rik	120	1	53	40	15	23
	MGLibA_01393	TTCCAACACACCCTTCGATG	4930562C15Rik	272	189	98	101	54	217
	MGLibA_01394	AGCTTACCACTTCCCGCTGC	4930562C15Rik	300	479	115	62	43	46
	MGLibA_01395	CCATAACCAACAAGGTGCGC	4930563D23Rik	184	0	51	181	30	46
	MGLibA_01396	CTGAGATCGCTGCAACACAA	4930563D23Rik	26	9	21	54	8	6
	MGLibA_01397	CTACACGCTGGGGGCAGTCA	4930563D23Rik	59	559	49	39	21	14
	MGLibA_01398	CTGCGCGCGCAGATATCGAG	4930563E22Rik	49	10	31	20	1	13
	MGLibA_01399	AAACGTCCTCCCGCCACGTC	4930563E22Rik	289	339	118	144	58	36
	MGLibA_01400	TCCCCGCAGAATGGGGGCGC	4930563E22Rik	36	8	24	31	11	8
	MGLibA_01401	AGGGACTCCCATCCGTCGAC	4930564B18Rik	77	58	43	13	14	16
	MGLibA_01402	CTTACCCGACTTAGTCTTGT	4930564B18Rik	317	110	118	177	63	81
	MGLibA_01403	GATGCCGAGGATGAGTCTAT	4930564B18Rik	275	111	101	76	52	53
	MGLibA_01404	CAAAAGGTAATGCGAGTCCA	4930564C03Rik	135	57	135	73	43	53
	MGLibA_01405	TCATCTCTTTCTTCACTCGA	4930564C03Rik	117	13	77	83	36	43
	MGLibA_01406	CGTACATGACTTCTCAAAAA	4930564C03Rik	44	85	6	10	8	11
	MGLibA_01407	CCAAGAGTCAGCCGCTGCTT	4930564D02Rik	112	8	44	68	31	27
	MGLibA_01408	ACCTTAGAACTGCAAGCTTG	4930564D02Rik	10	0	33	30	13	12
	MGLibA_01409	AAGACAAATGGATAAGAAGA	4930564D02Rik	76	10	20	15	9	21
	MGLibA_01410	ATGAGCGCACCAGCCACTCA	4930567H17Rik	242	84	160	128	90	91
	MGLibA_01411	GCTTTCAGGATGTATCTGCA	4930567H17Rik	41	25	7	6	6	7
	MGLibA_01412	CTGCACAATCCAGAATAGAC	4930567H17Rik	37	1	59	33	36	34
	MGLibA_01413	CAGACTTTATGAAGCGTCTC	4930568D16Rik	35	0	28	17	7	17
	MGLibA_01414	CAATCTACCATACTTTGAGT	4930568D16Rik	86	27	24	17	12	8
	MGLibA_01415	TAAGTTCCTTCCCATAAGAC	4930568D16Rik	112	60	24	10	9	7
	MGLibA_01416	TCAGCCCATTCAAGATCCGA	4930571K23Rik	155	43	80	83	25	105
	MGLibA_01417	GTCCTTGCTGCACTCCCCGT	4930571K23Rik	19	0	54	26	12	16
	MGLibA_01418	AGCCGACGGGGAGTGCAGCA	4930571K23Rik	9	10	4	1	1	6
	MGLibA_01419	CAGCATAGCGTCGAACCACA	4930578C19Rik	124	199	49	39	32	23
	MGLibA_01420	GTCGATGATGCCTAGCGCAC	4930578C19Rik	87	90	84	167	36	444
	MGLibA_01421	CCGCAGGTTTGACAACTCAC	4930578C19Rik	11	0	0	9	0	0
	MGLibA_01422	TGCGCGCCAGAGCATACTGC	4930578I06Rik	512	549	271	326	121	319
	MGLibA_01423	ACCTGCGGAGGCTCCTGAAC	4930578I06Rik	8	0	0	0	0	0
	MGLibA_01424	TTTGCTCATGAGCGACTGTC	4930578I06Rik	292	122	142	220	66	120
	MGLibA_01425	TCTGTTGCTCATCGCGTCTG	4930579F01Rik	417	1246	164	443	90	242
	MGLibA_01426	ACCAGTTTAGCCCTTCCGAG	4930579F01Rik	94	0	50	41	23	18
	MGLibA_01427	CGTGCACATTCCCAACTACC	4930579F01Rik	377	1100	226	277	95	119
	MGLibA_01428	CATGCTGAGGGACGACGAAG	4930579G24Rik	73	0	19	17	23	14
	MGLibA_01429	TTGAGCTGATACCGCAGACG	4930579G24Rik	116	51	59	67	43	40
	MGLibA_01430	CCTCCCTCATCTCCGTCGTC	4930579G24Rik	300	515	217	364	92	423
	MGLibA_01431	CGCCTCAGCCCGTCCGAGCC	4930590J08Rik	450	78	234	692	100	262
	MGLibA_01432	GAGACATCATCCACGGGCTT	4930590J08Rik	145	1	35	35	12	28
	MGLibA_01433	TTCAGCAGGTGCCAATCCTT	4930590J08Rik	124	34	53	50	17	14
	MGLibA_01434	ACCCGCTAGGGCCTCAACGC	4930591A17Rik	255	54	161	125	67	50
	MGLibA_01435	TCACTCGCCACCCGTGTTCC	4930591A17Rik	347	151	232	456	99	450
	MGLibA_01436	TCACGAGTCACAATTCCTGC	4930591A17Rik	195	270	51	49	15	10
	MGLibA_01437	TGCTCAACCCGATTGTAGCT	4930595M18Rik	135	5	131	151	61	73
	MGLibA_01438	GTCTTTCGCATTCGCTCTGA	4930595M18Rik	64	2	11	7	7	7
	MGLibA_01439	ATTATATGTTTGCGACAAAT	4930595M18Rik	100	52	19	12	13	10
	MGLibA_01440	CGGACATTAAGATCCGAATC	4930596D02Rik	95	264	43	27	21	9
	MGLibA_01441	TATCCGCCCCAGAAGATCCA	4930596D02Rik	27	0	20	11	8	8
	MGLibA_01442	GAGCATGAACATGCCAGATT	4930596D02Rik	210	14	48	108	22	20
	MGLibA_01443	GAGGAATAAAGCCGACGCTA	4931406B18Rik	45	117	23	7	8	8
	MGLibA_01444	CGAAGTCTCCTAATGATTTC	4931406B18Rik	151	17	53	52	28	19
	MGLibA_01445	ATGGTACAGCTCAAAGTCAC	4931406B18Rik	201	50	90	162	55	50
	MGLibA_01446	CAGGTCCATTTCAGACGCTT	4931406C07Rik	4	0	23	5	3	1
	MGLibA_01447	TTGAACCCAAGCGTCTGAAA	4931406C07Rik	111	60	36	30	19	10
	MGLibA_01448	GAACACAACCAACCTGTGAA	4931406C07Rik	16	0	1	2	2	17
	MGLibA_01449	AAGTGCGATCCTATCTGCAC	4931406P16Rik	103	39	66	169	29	72
	MGLibA_01450	GAAGCTGTGCGATCCTGGCG	4931406P16Rik	3	38	1	0	0	0
	MGLibA_01451	GATAGGATCGCACTTCCTGA	4931406P16Rik	41	24	11	47	2	7
	MGLibA_01452	TTCTTCGAGGAACTTATAGC	4931408C20Rik	2	0	14	80	4	8
	MGLibA_01453	GAAATTCCCCGACCAGTTAC	4931408C20Rik	263	1	90	75	49	34
	MGLibA_01454	CTGCTCCATGTCCATAGTAG	4931408C20Rik	63	79	6	26	14	5
	MGLibA_01455	GCACCTCTTCGAGAGTCACG	4931409K22Rik	59	1	36	29	12	8
	MGLibA_01456	CGCAGCAACCGACGCTTCTG	4931409K22Rik	83	0	33	42	23	25
	MGLibA_01457	CCACTTTCATGCGAGAAATC	4931409K22Rik	171	101	71	51	27	14
	MGLibA_01458	AACTTCGAAGTCGCCGATAC	4931414P19Rik	75	2	73	64	40	29
	MGLibA_01459	GGGTTCAATACAACGAGTGC	4931414P19Rik	7	0	8	15	3	9
	MGLibA_01460	CACCAGATCTCGCTTCCGCC	4931414P19Rik	58	3	88	62	30	135
	MGLibA_01461	GCATCAGCACCCGACATGAG	4931417E11Rik	253	7	67	47	27	20
	MGLibA_01462	CCTTCGATGATTATCCGTGA	4931417E11Rik	120	0	66	41	22	63
	MGLibA_01463	TTGACACGTATAGGTGCCAC	4931417E11Rik	299	208	87	96	51	54
	MGLibA_01464	TAACATCACACCCCTGATGA	4931423N10Rik	286	127	67	66	25	72
	MGLibA_01465	CTATGGTATACCTTCATCAG	4931423N10Rik	102	0	45	26	17	22
	MGLibA_01466	GCTTTACGTTATGCTATTGA	4931423N10Rik	133	217	40	19	5	14
	MGLibA_01467	TACTGCGTCCGTGCCAAGCG	4931428F04Rik	156	71	127	122	52	122
	MGLibA_01468	TGAATAATTCGCGGCAACCG	4931428F04Rik	106	703	31	26	12	20
	MGLibA_01469	GGAGAACAGCCGACCCACAC	4931428F04Rik	57	1	35	42	14	27
	MGLibA_01470	ACCTCCGATATGATCCCAAC	4931429I11Rik	376	129	163	181	76	244
	MGLibA_01471	CGCTTCTAACCCCAATTTAC	4931429I11Rik	252	62	51	24	22	17
	MGLibA_01472	GAAGATGGCCCGTAGTAATT	4931429I11Rik	43	0	22	18	9	3
	MGLibA_01473	CTGGACCGTGACAAACCCTG	4931429L15Rik	199	0	71	181	37	54
	MGLibA_01474	TTGCTGAATGGCATCCCCCC	4931429L15Rik	292	87	108	152	50	54
	MGLibA_01475	AGGACACCCAAGTCCTAGTG	4931429L15Rik	141	76	47	22	13	32
	MGLibA_01476	TCAGAAGCCCGCGCAATCGC	4931431F19Rik	19	0	39	38	14	66
	MGLibA_01477	CACCAACCCTCGAGCGCTGC	4931431F19Rik	210	28	106	112	51	89
	MGLibA_01478	TCAGTATGTCTTGATCCCGG	4931431F19Rik	172	346	60	37	19	34
	MGLibA_01479	GGGCGTCTTCCCGTCACTGC	4931440F15Rik	62	0	29	16	5	38
	MGLibA_01480	CCTGGACGTGGTGCGCTGCC	4931440F15Rik	166	8	102	178	51	210
	MGLibA_01481	GTGAAGCCGTTCTTGCCACG	4931440F15Rik	204	0	83	113	32	38
	MGLibA_01482	AGCCCACCTTCGAGCGAATG	4931440L10Rik	57	0	23	16	5	9
	MGLibA_01483	TGTCAACCACATTCGCTCGA	4931440L10Rik	186	359	110	102	49	28
	MGLibA_01484	TTTGCTTGTCACGCTTCTCA	4931440L10Rik	121	7	75	97	26	46
	MGLibA_01485	CCCTATTCCGACACACTCGC	4932411E22Rik	418	50	92	140	27	102
	MGLibA_01486	CAGCGCCCCAGATGTCCTAC	4932411E22Rik	29	1	62	203	28	71
	MGLibA_01487	CCCTTCATCATGCCGCTCTC	4932411E22Rik	452	363	206	182	92	136
	MGLibA_01488	CACCGGTCTTTGACCGAAGA	4932411N23Rik	24	0	21	7	5	10
	MGLibA_01489	CCGATGAAAGTGAAATTCGC	4932411N23Rik	22	107	24	30	16	14
	MGLibA_01490	CCTTACTTGTGAACCATGCT	4932411N23Rik	339	16	222	261	83	105
	MGLibA_01491	AGCGGCCATACCCCACATCG	4932414N04Rik	139	336	43	21	20	12
	MGLibA_01492	TATATGAATGAACCGCATCC	4932414N04Rik	163	148	56	39	23	31
	MGLibA_01493	TTTACAGGCTCTAAAGTACG	4932414N04Rik	49	0	7	16	12	7
	MGLibA_01494	TCCATCGCCACATCGACCTC	4932416K20Rik	459	32	365	490	138	1213
	MGLibA_01495	GTGGCGATGGACGAAGCACG	4932416K20Rik	73	43	34	33	19	5
	MGLibA_01496	GTCCCCTGCTATACTAGCTT	4932416K20Rik	24	0	40	66	17	64
	MGLibA_01497	CTTCCGCCATAGCATCGTCG	4932418E24Rik	516	93	209	212	97	209
	MGLibA_01498	ACAAAACCTCGACGATGCTA	4932418E24Rik	23	0	8	7	5	5
	MGLibA_01499	CTGACGCATGAAGTCACGTA	4932418E24Rik	82	203	15	7	11	6
	MGLibA_01500	CTGGAGCCGCTCAATGTATT	4932429P05Rik	4	1	3	0	4	1
	MGLibA_01501	CTTAGTCCGAGAGTATCTAC	4932429P05Rik	54	0	18	41	11	4
	MGLibA_01502	GTGCCCTATCACAAACAACG	4932429P05Rik	258	745	94	100	46	76
	MGLibA_01503	GGACGCCTTCAAGAATTGTT	4932438A13Rik	239	28	129	132	49	124
	MGLibA_01504	GAACGCAGTCCAAAATTGAA	4932438A13Rik	41	11	10	14	6	9
	MGLibA_01505	ATCTTACATACTACAATTCT	4932438A13Rik	184	69	25	28	9	10
	MGLibA_01506	GGGCAACGATGCCTAGCGCT	4932438H23Rik	58	233	4	25	9	2
	MGLibA_01507	CCAGAGTGAACTTCAGCACG	4932438H23Rik	160	1096	61	66	28	34
	MGLibA_01508	GAGGCTTCGCATCCATACTA	4932438H23Rik	98	57	47	96	27	14
	MGLibA_01509	TGACCACCCCGTGGGCTAAT	4932443I19Rik	69	84	9	8	8	8
	MGLibA_01510	TAGCCCACGGGGTGGTCAGC	4932443I19Rik	4	1	2	0	2	0
	MGLibA_01511	TGGCCTCCGCCATGAAAACC	4932443I19Rik	5	261	21	16	11	5
	MGLibA_01512	TGCCGAGTCATTCTGACCAA	4933402D24Rik	248	168	65	59	17	22
	MGLibA_01513	ACTGTCAGCCCGCTCTCAGA	4933402D24Rik	126	283	112	107	53	92
	MGLibA_01514	GTGCGCTCACCTTCTGAGAG	4933402D24Rik	123	11	22	24	5	4
	MGLibA_01515	CGCTCGACAAACCACGCATT	4933402E13Rik	113	1	75	52	32	40
	MGLibA_01516	ATACGCTGAGTGACAGCGAT	4933402E13Rik	122	0	72	166	27	39
	MGLibA_01517	TCATCGTCATCAGTTTCCGT	4933402E13Rik	1151	1042	446	625	188	613
	MGLibA_01518	CGTACGTCCTGTCAAGAAGA	4933402J07Rik	34	0	22	16	11	6
	MGLibA_01519	GAAAGCGCTTACCCGACTGT	4933402J07Rik	47	51	62	33	21	13
	MGLibA_01520	GATCCATGCCCTTCTCCATA	4933402J07Rik	12	33	0	5	2	3
	MGLibA_01521	GTTCCAAACGCCGCACCGAG	4933402N03Rik	0	0	0	0	0	0
	MGLibA_01522	CTCCCCTTTCTCCCCCCGAT	4933402N03Rik	168	67	92	70	38	86
	MGLibA_01523	GCCGGAGCATGATTAAGGAG	4933402N03Rik	111	90	26	20	25	18
	MGLibA_01524	CCTACATAGCCAGCTCCTGA	4933402N22Rik	197	263	33	33	20	23
	MGLibA_01525	AAAAGAGTTCCAATTACAAT	4933402N22Rik	61	2	17	7	6	20
	MGLibA_01526	CAGTGCATACCTATTGTAAT	4933402N22Rik	70	42	21	22	10	6
	MGLibA_01527	CCGCTTGCCTAAGCGAGTAG	4933402P03Rik	36	0	3	2	1	1
	MGLibA_01528	ACCAGCAGAGACTTCGCAAC	4933402P03Rik	0	0	1	9	0	0
	MGLibA_01529	GGTATTGCTCGCAGCACCTC	4933402P03Rik	166	33	57	39	24	20
	MGLibA_01530	GGCACCGCAATACTTGTTGC	4933403O08Rik	59	0	24	19	11	10
	MGLibA_01531	GATAATTCTGCACGTCCCAG	4933403O08Rik	117	476	74	77	17	42
	MGLibA_01532	AGCTTCTACTACGTTGCCTT	4933403O08Rik	72	0	36	27	8	11
	MGLibA_01533	CCCGCCACTCTTGCGTTTCT	4933405L10Rik	175	514	93	39	33	23
	MGLibA_01534	CGCACCCGCCGCCGAGACCT	4933405L10Rik	0	0	0	0	0	0
	MGLibA_01535	GGTGGATAAGACGACGCAAG	4933405L10Rik	11	0	3	10	15	3
	MGLibA_01536	CACCTCGACATCTAATGAAG	4933405O20Rik	66	0	28	15	3	8
	MGLibA_01537	GCTGACCAGCTGTATCATGC	4933405O20Rik	75	118	26	28	12	9
	MGLibA_01538	TATTGCCCTTCAGAGCGACA	4933405O20Rik	179	67	85	56	29	28
	MGLibA_01539	CCTCGCACCCTGACACGCTG	4933406J08Rik	136	126	128	105	36	73
	MGLibA_01540	GCGAGGCATCACAGCTAAAC	4933406J08Rik	110	19	69	51	23	41
	MGLibA_01541	AGCTATTGCAGCAAGATAGT	4933406J08Rik	53	5	36	26	24	15
	MGLibA_01542	CATCTCATGACTACCCCGTC	4933406M09Rik	628	804	307	324	99	112
	MGLibA_01543	CTTTCCGGAGAGCGGCATGC	4933406M09Rik	0	0	1	0	3	0
	MGLibA_01544	GTGGATGTGCGTCCGAGTCC	4933406M09Rik	123	48	97	137	33	64
	MGLibA_01545	TGGACTTAACGACCCTGAAG	4933408B17Rik	242	206	96	147	47	38
	MGLibA_01546	CCGAGTTCAGGAAGCTCCCC	4933408B17Rik	183	17	77	309	34	191
	MGLibA_01547	GATCCTGAATAGGATCACCT	4933408B17Rik	107	74	60	75	25	22
	MGLibA_01548	CCAGCCTACTACCACCGAAG	4933409G03Rik	43	117	21	19	22	14
	MGLibA_01549	CGCTGGACAAGCACAACTTG	4933409G03Rik	69	0	26	64	31	13
	MGLibA_01550	GAACTCTCACCTGACTGGGA	4933409G03Rik	0	0	2	0	0	1
	MGLibA_01551	TGGTCAGTGGAGACGCCGTG	4933411G11Rik	81	1092	23	16	8	62
	MGLibA_01552	GTGTCTCTTACCGAGCAACT	4933411G11Rik	398	96	98	100	71	41
	MGLibA_01553	TTCCTTCACAGAGGATCCCG	4933411G11Rik	224	126	39	72	33	9
	MGLibA_01554	TCCACAACTCACCGTCGTAA	4933411K16Rik	34	0	47	126	9	69
	MGLibA_01555	AGTCAATACCACCCTCCACG	4933411K16Rik	328	379	154	146	78	122
	MGLibA_01556	GTTAGCCACGCGATGCCCCT	4933411K16Rik	143	9	43	55	21	29
	MGLibA_01557	CCCCGAATGTTCGTACTGCT	4933411K20Rik	339	72	110	81	48	62
	MGLibA_01558	GGGATGGCCGATCGATCTTC	4933411K20Rik	37	55	32	20	10	12
	MGLibA_01559	TTTGGCGTCATGGATCGGTT	4933411K20Rik	242	132	154	158	57	241
	MGLibA_01560	GAGAGCTCCGCAAGCTTCCG	4933412E24Rik	0	0	1	3	1	5
	MGLibA_01561	ACTACCCGGGGACTTACCTC	4933412E24Rik	80	0	30	28	16	25
	MGLibA_01562	AGCGTCAGAGAACCCATCCG	4933412E24Rik	101	12	74	50	31	50
	MGLibA_01563	TACCCTATGACAGTAACGTC	4933413G19Rik	297	218	103	183	55	228
	MGLibA_01564	CGCCAGACGTTACTGTCATA	4933413G19Rik	93	31	19	10	20	2
	MGLibA_01565	TCTTTGCTCAGGGGCACCGT	4933413G19Rik	8	0	2	1	3	0
	MGLibA_01566	CCGGGGCCAGGGGTTTCGCC	4933415F23Rik	22	0	12	6	8	8
	MGLibA_01567	GTTCTAAGATCCAGTCGTCC	4933415F23Rik	193	13	88	82	35	98
	MGLibA_01568	TACTTGACGATGATCTTATC	4933415F23Rik	118	48	75	81	40	142
	MGLibA_01569	AAGCCCGCCGATATGAAGCA	4933416C03Rik	88	18	88	89	83	41
	MGLibA_01570	GACGCCATCTACCTGAACGA	4933416C03Rik	118	73	40	17	15	19
	MGLibA_01571	CTATTGTGCAGCGCCGATGA	4933416C03Rik	53	94	84	44	21	32
	MGLibA_01572	TTGGGATACACCCCTATTCT	4933416I08Rik	127	3	19	11	12	14
	MGLibA_01573	ACTTACTAATCATCGTCTTC	4933416I08Rik	121	212	117	128	48	174
	MGLibA_01574	ACCTTGTCTCCAGCACGCAG	4933416I08Rik	25	0	18	20	2	3
	MGLibA_01575	AAGCACCTATGAGCCGCCCA	4933417A18Rik	268	81	143	143	66	153
	MGLibA_01576	ACAGCACTTTGTCGTCCACT	4933417A18Rik	434	118	224	369	102	324
	MGLibA_01577	GCTCAATGTTCCAGTGCTCA	4933417A18Rik	48	21	5	9	1	3
	MGLibA_01578	CTCGACTCTTGTAGTCGAAT	4933421I07Rik	268	73	92	105	52	56
	MGLibA_01579	TTCAATGCAGTCAGTCCGGA	4933421I07Rik	56	0	69	29	30	15
	MGLibA_01580	TGGGTATCTCCATCTCCGAA	4933421I07Rik	152	48	53	29	23	20
	MGLibA_01581	GATTCAGACCATGCGAGACG	4933422H20Rik	112	0	67	39	33	20
	MGLibA_01582	CGGTTCGTGAGGTCCCACAC	4933422H20Rik	150	25	134	195	39	427
	MGLibA_01583	TGCGGGCCCGTTCATCCTCC	4933422H20Rik	193	126	53	29	22	21
	MGLibA_01584	GGAGGCCATGACCACGAATA	4933425L06Rik	34	0	29	85	17	87
	MGLibA_01585	TATGACAGAATACACCCGCC	4933425L06Rik	445	15	152	63	51	58
	MGLibA_01586	GAGTGCCACATCAGCATGCG	4933425L06Rik	192	797	83	122	30	170
	MGLibA_01587	GGTCTTTACAAGGCCGGGGG	4933426M11Rik	15	0	2	1	2	0
	MGLibA_01588	GGTCCCTGCGCTGTCCATAG	4933426M11Rik	47	44	45	44	24	59
	MGLibA_01589	GAAGCCACTATGGACAGCGC	4933426M11Rik	35	0	16	15	4	9
	MGLibA_01590	CCCTCTGAGATGCCCGATCA	4933427D06Rik	121	86	56	61	38	24
	MGLibA_01591	TTGCTTATGTACGTTCGCAG	4933427D06Rik	219	30	134	79	61	102
	MGLibA_01592	GTAGACGAGCCTAAAGAGTC	4933427D06Rik	43	5	33	24	11	9
	MGLibA_01593	CCGGATGGCTGCTCGATGAG	4933427D14Rik	140	240	51	41	28	16
	MGLibA_01594	CCGCTCATCGAGCAGCCATC	4933427D14Rik	78	245	64	99	26	39
	MGLibA_01595	ATACACCTTAGCGCCCGAGC	4933427D14Rik	38	34	71	83	22	33
	MGLibA_01596	GCTTCAACCATGTCCGCCAC	4933427G17Rik	12	0	10	2	4	3
	MGLibA_01597	GGGTGCTGTCAAATGCGCAC	4933427G17Rik	26	0	18	10	7	3
	MGLibA_01598	CGTCCTCTCCGAGAGCGAAC	4933427G17Rik	119	86	53	26	16	9
	MGLibA_01599	CCCAGATCGTTAGCCCCCCC	4933428G20Rik	352	1129	142	84	83	182
	MGLibA_01600	CCTGGGGGGGCTAACGATCT	4933428G20Rik	8	0	3	1	1	1
	MGLibA_01601	CACCGACGATGACTCCGAGC	4933428G20Rik	469	2062	199	492	66	287
	MGLibA_01602	CGACAATGAGGGACGATCTT	4933430I17Rik	27	11	32	70	23	199
	MGLibA_01603	TACAAACGGCTTCGTCCCAC	4933430I17Rik	0	0	2	3	0	2
	MGLibA_01604	AATTGACCTGCTCTGACGTT	4933430I17Rik	504	1485	162	216	92	159
	MGLibA_01605	AACCGGGTACTTGCGACCGA	4933433C11Rik	45	75	4	6	2	2
	MGLibA_01606	AGCTACAAGGACCTCGGGCT	4933433C11Rik	15	1	8	29	7	6
	MGLibA_01607	CTGGCTCAGCGGCGTGTACT	4933433C11Rik	0	0	2	4	2	0
	MGLibA_01608	TAACTTACCAGAGGCACGGA	4933434E20Rik	137	1	46	46	21	18
	MGLibA_01609	CTAGATGCCATCCGTGCCTC	4933434E20Rik	56	0	10	9	14	5
	MGLibA_01610	GTCACATACTTTGATTCCCC	4933434E20Rik	212	134	95	44	59	38
	MGLibA_01611	GCCCACACAACAAGATCATC	4933434I20Rik	220	40	56	32	26	14
	MGLibA_01612	TAACTGCAGAAACCACGTTT	4933434I20Rik	179	342	79	78	41	24
	MGLibA_01613	TTTAAAATCTGTTGTTCGCA	4933434I20Rik	125	27	69	82	39	44
	MGLibA_01614	TTGCCAGAACCCCTAGATAC	4933436I01Rik	154	1	74	35	34	22
	MGLibA_01615	CAACTACACGAACAAGTAGC	4933436I01Rik	70	0	17	7	13	2
	MGLibA_01616	CTATCAAGACAGACGTGAAA	4933436I01Rik	0	0	4	1	0	0
	MGLibA_01617	TGTCACTGCTCCATAAGTCA	2022-03-05	4	0	9	12	16	4
	MGLibA_01618	CAGGTTGTAGGCCATAAAGA	2022-03-05	2	0	11	1	5	2
	MGLibA_01619	AAGATGATAGAACAGCTGAG	2022-03-05	62	0	12	4	6	1
	MGLibA_01620	GACATCGACAAGCAGTACGT	2022-09-05	207	79	50	84	41	82
	MGLibA_01621	TTTCGACTTCACGCTCATGG	2022-09-05	317	273	191	203	90	104
	MGLibA_01622	CTTTCTGACCGACCTGTATA	2022-09-05	44	0	35	31	20	20
	MGLibA_01623	TCACAGACAGACAACATCCC	5031410I06Rik	177	278	104	206	41	87
	MGLibA_01624	CAATGTATACCTCTTGTTCA	5031410I06Rik	43	0	25	11	8	9
	MGLibA_01625	CTGGGGTCAGGCCCTACCAC	5031410I06Rik	53	2	52	32	24	14
	MGLibA_01626	TCCAGTCCCACGTAACCTGC	5031414D18Rik	110	0	64	64	33	31
	MGLibA_01627	GAAGACGCCAGCAGGTTACG	5031414D18Rik	3	0	28	14	3	6
	MGLibA_01628	GCAGCATGAACGTCTCTAGT	5031414D18Rik	76	0	24	14	12	9
	MGLibA_01629	ACATGCTCTTCTACGTGCGC	5031439G07Rik	101	49	58	68	20	28
	MGLibA_01630	GCGAGCCTACCCAGGCAACG	5031439G07Rik	8	0	1	22	4	0
	MGLibA_01631	GCTGTGTGCACGCGTGCCGA	5031439G07Rik	119	0	70	67	29	22
	MGLibA_01632	TAACATTGTAGAGTACTGGC	5033411D12Rik	127	68	51	40	25	26
	MGLibA_01633	AAGATCTCCTAAATTCATCG	5033411D12Rik	196	0	29	29	6	7
	MGLibA_01634	CTGGTGATGACACACGATCT	5033411D12Rik	96	72	6	24	4	3
	MGLibA_01635	GTTAGAAACATCGCCATAAC	5330417C22Rik	472	98	247	203	106	155
	MGLibA_01636	GTCTCCCCGGGGAACCCACT	5330417C22Rik	48	22	47	52	24	27
	MGLibA_01637	TGCTTGGCAGCGTATGTGCC	5330417C22Rik	292	684	157	234	47	347
	MGLibA_01638	TCAGAGCTTCGTCTACTACG	5430401F13Rik	177	143	129	168	57	174
	MGLibA_01639	AAGCTCTGATGATGACAACT	5430401F13Rik	243	54	106	144	43	37
	MGLibA_01640	GGAAGCGCTCTTCAAGAAGA	5430401F13Rik	2	0	6	6	1	0
	MGLibA_01641	TATGCTCAAAATACGCTCTC	5430402E10Rik	105	2	38	52	11	32
	MGLibA_01642	CTATTTAGGTTAATGGGGAC	5430402E10Rik	44	15	11	6	6	9
	MGLibA_01643	GTGTCAGACACACACTGTTG	5430402E10Rik	245	1	59	81	36	21
	MGLibA_01644	GCCCCGAGTTCCTCTGTATC	5430419D17Rik	288	75	114	105	51	110
	MGLibA_01645	GCTGCTCCTCAGACACGCCC	5430419D17Rik	0	0	2	2	0	0
	MGLibA_01646	GCCTAAGAGAAGCTCCATCC	5430419D17Rik	0	0	3	5	1	3
	MGLibA_01647	CACATCTGTCATCGTCAAGA	5430421N21Rik	127	1	71	44	15	26
	MGLibA_01648	ATGAAGAAGAAGTTGCACTC	5430421N21Rik	93	53	42	15	8	11
	MGLibA_01649	TGCATGGCAGGTGCGCTTCC	5430421N21Rik	61	0	27	34	21	8
	MGLibA_01650	TCCAGTAGGATGAGTACCGC	5430427O19Rik	258	89	68	53	45	35
	MGLibA_01651	TACAACGACTTACATATTGC	5430427O19Rik	114	2	140	197	56	240
	MGLibA_01652	TATGTGAGCTGCAAATCCTC	5430427O19Rik	403	762	88	94	53	46
	MGLibA_01653	TCAGGAGCGGTTCCGCTCAA	5430435G22Rik	287	1	111	81	42	79
	MGLibA_01654	CCATAGGGATAATCTTTGCC	5430435G22Rik	90	220	14	7	6	10
	MGLibA_01655	TGACACAACTTTGAAGCTGC	5430435G22Rik	196	139	84	80	29	25
	MGLibA_01656	ACATCATGATTAACTACTCG	5530400C23Rik	101	2	76	79	39	38
	MGLibA_01657	TTGAACAATGATAGTACATC	5530400C23Rik	284	28	72	52	34	25
	MGLibA_01658	CGGAGCAATTTAAGAGGATG	5530400C23Rik	34	0	4	4	6	1
	MGLibA_01659	GGAGAAACACCACGCGCATT	5730409E04Rik	11	0	0	0	0	0
	MGLibA_01660	GATACATCACCAAATGCGCG	5730409E04Rik	134	2	114	94	43	46
	MGLibA_01661	TCCAGAGGGCTCGGACCTCG	5730409E04Rik	155	0	58	42	23	25
	MGLibA_01662	GATAGTGATGATGGACGTTC	5730455P16Rik	80	3	59	149	24	53
	MGLibA_01663	AGAATTCCAGGTTACCGAGT	5730455P16Rik	205	338	55	51	14	24
	MGLibA_01664	GCAATGAAACTGCGAAGTTC	5730455P16Rik	150	1	53	31	26	31
	MGLibA_01665	CCAGTGCCGGGCAACCGTGG	5730507C01Rik	107	0	46	39	15	13
	MGLibA_01666	TAAACTTCCCAGTTGTGCAA	5730507C01Rik	12	0	8	1	3	2
	MGLibA_01667	CCGGCACTGGGCCGTGCTCG	5730507C01Rik	61	0	46	166	27	29
	MGLibA_01668	CGCCGGCGGGGAGTGCGACG	5730508B09Rik	122	88	39	41	25	21
	MGLibA_01669	AAAGAACGGCAACGAGTCCA	5730508B09Rik	131	120	69	44	15	22
	MGLibA_01670	GCGGTGGGATGTGCTCGGCC	5730508B09Rik	0	0	21	10	7	12
	MGLibA_01671	ACGCTGCTCCGATCCTGCGC	5730559C18Rik	242	87	190	233	59	103
	MGLibA_01672	TGTTCCGCCGCCGATCACCC	5730559C18Rik	1	1	17	14	5	12
	MGLibA_01673	GCGGGACCTTCAGCGTTGCC	5730559C18Rik	232	303	95	140	21	77
	MGLibA_01674	ACTTCATGTACCGCAAACAG	5830403L16Rik	123	2	61	39	19	22
	MGLibA_01675	ATGCTGTACAAACCAATCTC	5830403L16Rik	168	3	29	54	33	34
	MGLibA_01676	AATATCCACCATCCCGTCCT	5830403L16Rik	203	73	43	69	30	25
	MGLibA_01677	TTCGTTGCCCATACAGCGAA	5830411N06Rik	0	0	8	1	5	2
	MGLibA_01678	CCTGATCAATGTGAACGTCC	5830411N06Rik	335	228	109	111	34	34
	MGLibA_01679	GACAGAGGCCTTTCGCTGTA	5830411N06Rik	98	12	36	30	13	10
	MGLibA_01680	TGAGTCGTAGTCAGCAATGT	5830415F09Rik	239	60	111	109	39	55
	MGLibA_01681	TGTTGGCCGTGCCATCAACC	5830415F09Rik	51	14	57	36	21	27
	MGLibA_01682	GTACCGCCGGAAGCTCTGCG	5830415F09Rik	154	0	64	30	25	19
	MGLibA_01683	CGAGAAAGAGCATCCAAGTC	5830418K08Rik	164	0	67	51	23	26
	MGLibA_01684	AAGGCACATAAAAGCTCGAA	5830418K08Rik	56	0	8	5	11	4
	MGLibA_01685	ACGAAAACTAAGATTGCTGC	5830418K08Rik	139	99	47	25	17	15
	MGLibA_01686	TACACAATACCTTTGTCCGC	5830473C10Rik	800	503	318	601	160	322
	MGLibA_01687	TGAACACGTGACTATCCACC	5830473C10Rik	151	191	45	33	6	19
	MGLibA_01688	ATGATACACCCCTGATTCCA	5830473C10Rik	0	0	0	0	0	0
	MGLibA_01689	GGTAGCCGTGAAGGCATATC	2022-03-06	179	248	33	23	12	7
	MGLibA_01690	TTGGCACTGCAATACGATAC	2022-03-06	95	100	34	59	14	33
	MGLibA_01691	CACGTTGACAGCATGTCTAG	2022-03-06	164	0	45	63	20	24
	MGLibA_01692	AGCGGCCGATATAGCTCGCC	2022-09-06	69	1	31	31	18	11
	MGLibA_01693	CACCACCTGGCGAGCTATAT	2022-09-06	151	905	33	34	21	11
	MGLibA_01694	TTGTATTTCATTGCCCCGAC	2022-09-06	238	60	78	99	38	65
	MGLibA_01695	TCCGTTGACCACCCGACGCT	6030419C18Rik	156	1080	59	124	30	48
	MGLibA_01696	CATCCCCAACGGGCCACGAG	6030419C18Rik	266	219	114	85	48	91
	MGLibA_01697	GATTCGACAGCGCATGAAGA	6030419C18Rik	80	0	47	72	16	22
	MGLibA_01698	TATGTCCAGAATCGCCCCAG	6030458C11Rik	3	0	14	20	23	11
	MGLibA_01699	CCGTCCTGCTCACGTTCCGG	6030458C11Rik	42	0	50	42	24	39
	MGLibA_01700	ACCTCAGGAAGGTTACTATC	6030458C11Rik	95	55	42	90	21	16
	MGLibA_01701	CTGACTTCGTCCTACGCCAT	6030468B19Rik	288	143	80	105	37	29
	MGLibA_01702	CAATAACGGCTATGGAGACG	6030468B19Rik	187	17	65	70	29	17
	MGLibA_01703	TGCGAAGCTGAAAACGATGT	6030468B19Rik	32	0	15	10	9	3
	MGLibA_01704	TCCCGCTTCTATACATCTAA	6030498E09Rik	150	9	41	21	15	28
	MGLibA_01705	CCGTACCCAGACCCAGTCCA	6030498E09Rik	582	404	73	69	42	35
	MGLibA_01706	GTAAATATGAGTGTGACAAT	6030498E09Rik	148	0	68	68	36	33
	MGLibA_01707	CGGGGGGCATCGTCGTCCAG	6330403A02Rik	6	1	6	2	8	3
	MGLibA_01708	TGGGGCACGCACCGACCTCC	6330403A02Rik	309	2	213	183	73	139
	MGLibA_01709	GCTCACGGCCATCGTTATGG	6330403A02Rik	60	4	36	165	15	43
	MGLibA_01710	CAGCGCGTTTCCGAAACAAA	6330403K07Rik	43	0	28	13	5	4
	MGLibA_01711	ACTTAGGTGCACGCGCAGTG	6330403K07Rik	56	45	22	31	10	10
	MGLibA_01712	TAACCTGCAAACGCGAGTTC	6330403K07Rik	29	0	32	14	14	4
	MGLibA_01713	GCCGGGACGCGCCACGCAAC	6330408A02Rik	66	18	16	13	2	5
	MGLibA_01714	GCCTGTTGCGTGGCGCGTCC	6330408A02Rik	171	213	57	50	44	12
	MGLibA_01715	ACCACGAGTCGATCTCGCAA	6330408A02Rik	46	37	58	36	23	11
	MGLibA_01716	GCTAGATATGATAGAGCGCT	6330409D20Rik	0	0	0	0	0	0
	MGLibA_01717	CAGCCTATGCGACATCAAGC	6330409D20Rik	234	137	67	40	35	55
	MGLibA_01718	TCACCTGCTTGATGTCGCAT	6330409D20Rik	380	32	157	171	52	319
	MGLibA_01719	GTGCACAGGTATTGTCGATC	6330416G13Rik	18	0	14	16	18	5
	MGLibA_01720	AGGCGTGCTGCTTGCGACCC	6330416G13Rik	92	80	90	48	30	22
	MGLibA_01721	ATGATGTACCTCCTCACTTG	6330416G13Rik	4	0	1	1	1	0
	MGLibA_01722	TTGTGAAGCACTTCCGCCCT	6430531B16Rik	20	0	9	33	7	48
	MGLibA_01723	ACCACTCTGTTCCCGAAAGC	6430531B16Rik	180	43	27	20	8	10
	MGLibA_01724	CTGTGCAAGTCCACCAGCCG	6430531B16Rik	145	504	96	55	22	53
	MGLibA_01725	CAAAGCGTGCGAACCATTCC	6430548M08Rik	80	17	52	27	11	7
	MGLibA_01726	CGCACGCTTTGTGAGCGCAC	6430548M08Rik	151	23	36	16	10	7
	MGLibA_01727	CTCAAACAGCACTACCGCGA	6430548M08Rik	147	119	65	63	45	50
	MGLibA_01728	GAATTGGGAGTCACTCCAGA	6430550D23Rik	25	3	13	23	4	3
	MGLibA_01729	GTTATTGCAGCTTGCTGATC	6430550D23Rik	70	21	48	55	15	34
	MGLibA_01730	ATGAACTCAGTGAGCGAGCA	6430550D23Rik	46	22	78	94	27	35
	MGLibA_01731	TCCGGCCTCTCACGCATGGA	6430571L13Rik	45	0	15	35	2	12
	MGLibA_01732	ATCGGTAAACACCAGCCTGC	6430571L13Rik	154	233	63	189	34	64
	MGLibA_01733	GGTAGAGCCTTCAGCGGCGG	6430571L13Rik	0	0	4	6	5	1
	MGLibA_01734	GGTTACCAATGTCAGCGACG	6430573F11Rik	47	0	20	5	7	3
	MGLibA_01735	GGCAGCCTCGTCGCTGACAT	6430573F11Rik	103	96	32	33	27	8
	MGLibA_01736	CTTTGAAATAGCTTCGCAGC	6430573F11Rik	172	244	39	24	17	24
	MGLibA_01737	GCATTCTCTCCGTTGCGAGC	6720489N17Rik	11	1	4	2	3	1
	MGLibA_01738	GTCGATCAAAGAACACTAAC	6720489N17Rik	28	62	5	11	3	5
	MGLibA_01739	AAGATTTCTGTGTCGTAAAA	6720489N17Rik	0	0	1	1	0	0
	MGLibA_01740	TAGCATTTCACGCACGCTCA	6820408C15Rik	209	194	44	39	10	64
	MGLibA_01741	AGTCGATGCTTCGAAACCAG	6820408C15Rik	198	0	46	86	24	26
	MGLibA_01742	CCTTTGACTTGTCGGAGGGG	6820408C15Rik	32	1	4	3	1	3
	MGLibA_01743	GCCAGATTACTGCCGAGTGC	2022-03-07	79	184	23	16	21	17
	MGLibA_01744	CGCCTCCTTCTCGAGAACAA	2022-03-07	0	0	1	1	1	0
	MGLibA_01745	TTGAGTCATGATCCCGCTGC	2022-03-07	352	1424	265	328	71	153
	MGLibA_01746	TCAGCAACCGAAGAACCTTG	2022-09-07	23	0	4	4	0	4
	MGLibA_01747	CTGACAATAGTTGATACTCC	2022-09-07	141	0	19	29	15	8
	MGLibA_01748	GAATTCACTCTTATGGTAGT	2022-09-07	69	0	22	14	7	10
	MGLibA_01749	AGGGCTGGATAGGCCGTTCC	7420426K07Rik	53	194	18	22	17	6
	MGLibA_01750	GAGGTCAGCGCTAGTGCTGC	7420426K07Rik	196	110	31	52	15	17
	MGLibA_01751	GGCCTATCCAGCCCTCGTCC	7420426K07Rik	104	18	89	128	44	63
	MGLibA_01752	ATGGCCATTTCCACACTTAG	7420461P10Rik	17	0	36	25	10	15
	MGLibA_01753	CCTCCGAATCTCAGATCTGC	7420461P10Rik	8	0	5	3	3	3
	MGLibA_01754	TCTCTGAGATCAACAAGCGT	7420461P10Rik	67	2	13	25	11	7
	MGLibA_01755	GAACGCCTCCTGATTGGAAA	7530416G11Rik	171	47	56	41	23	27
	MGLibA_01756	TCTATTCCACGGCAGACAGT	7530416G11Rik	22	0	1	4	2	0
	MGLibA_01757	AATACGGGGCCTACACACAA	7530416G11Rik	46	82	28	20	17	13
	MGLibA_01758	GAGCCTCCATTTCGTGCATC	2022-03-08	213	129	152	143	77	104
	MGLibA_01759	GACACTGGAGCCGTCGTGGA	2022-03-08	68	64	19	15	8	14
	MGLibA_01760	AAGCCTGATGCACGAAATGG	2022-03-08	61	9	43	22	29	17
	MGLibA_01761	CACCGAGACGCGTTCCAAGT	2022-09-08	240	136	106	168	45	38
	MGLibA_01762	TCTTTGACTATCACGACACG	2022-09-08	163	88	74	56	45	223
	MGLibA_01763	CTCTACTTCATCACGCCCAC	2022-09-08	118	155	40	45	19	14
	MGLibA_01764	CCGCGCTTATGTCGGCACAC	8030411F24Rik	290	1179	166	127	62	61
	MGLibA_01765	ACATACAAGTTGCTCGAAGT	8030411F24Rik	34	106	29	24	7	12
	MGLibA_01766	TCCAAGTAGATGCGAGACCT	8030411F24Rik	158	201	87	102	35	62
	MGLibA_01767	GACACCGCTAGAACGCCAAC	8030423J24Rik	382	127	119	130	55	40
	MGLibA_01768	TCTCCCTGTTGGCGTTCTAG	8030423J24Rik	62	47	12	16	7	6
	MGLibA_01769	AAGTGCTCACCTCGGTACTG	8030423J24Rik	133	1	25	32	13	9
	MGLibA_01770	CCGAGACTTTCGTCCAACAG	8030462N17Rik	111	1	38	19	8	13
	MGLibA_01771	AGAGGTCGTCGACCTTACCT	8030462N17Rik	150	71	99	74	29	37
	MGLibA_01772	CTCATAAACTCGGCCAGTTG	8030462N17Rik	386	155	55	81	56	24
	MGLibA_01773	TACACCTGACGTAGTCATCC	8430408G22Rik	472	500	180	244	75	48
	MGLibA_01774	TCTCGCCCCAGCAGTATCCT	8430408G22Rik	0	0	10	5	2	5
	MGLibA_01775	GCCGTCCCAACAGACCCTCC	8430408G22Rik	69	375	53	32	15	16
	MGLibA_01776	AGCGCATTCAATGCGACGTC	8430419L09Rik	226	52	68	82	44	90
	MGLibA_01777	TGAGTACGACCCCCTCACGC	8430419L09Rik	292	11	148	127	37	51
	MGLibA_01778	TGAGGGGGTCGTACTCACCG	8430419L09Rik	99	11	45	40	7	18
	MGLibA_01779	CATGGACCCCGAGCGGCTCA	8430427H17Rik	13	1	50	69	30	33
	MGLibA_01780	ATCAGTGCCGCAGCCGTCTG	8430427H17Rik	26	79	8	44	6	3
	MGLibA_01781	CTGCGGAGCCGCGTCAAGTA	8430427H17Rik	36	7	29	42	16	19
	MGLibA_01782	TTTACCGCATCTTCAAGCGC	2022-03-09	144	109	75	76	24	173
	MGLibA_01783	GGCCCGCGGTTCCTTGTCGC	2022-03-09	87	0	63	74	28	45
	MGLibA_01784	GACAGAGCGTCCAGCGCGCC	2022-03-09	82	0	53	133	18	18
	MGLibA_01785	CGACTTGATTTCGATCGTCT	2022-09-09	78	2	14	4	0	2
	MGLibA_01786	CCCCGCGTCACGGAACGAAA	2022-09-09	0	0	0	1	2	0
	MGLibA_01787	CCCCACATAGCCGAACTCCA	2022-09-09	178	281	64	58	27	40
	MGLibA_01788	CTAATTCTTCATATCTCACA	9030025P20Rik	57	1	48	31	22	27
	MGLibA_01789	TTTCTTTGAGTTCAAACCCA	9030025P20Rik	50	2	32	28	14	15
	MGLibA_01790	CCTCTGGATAAGTTGTCCAC	9030025P20Rik	35	1	24	51	9	48
	MGLibA_01791	TCCACATAACTCCCGTAGTC	9030617O03Rik	124	120	70	37	22	28
	MGLibA_01792	TTATGTGGAGTGTCGGCCCG	9030617O03Rik	175	9	30	26	15	13
	MGLibA_01793	ACCTGGGTCACCGATGTGAA	9030617O03Rik	244	1035	70	50	36	24
	MGLibA_01794	TTTCACAGTCAGGTGGCCAG	9030624G23Rik	52	94	71	57	35	40
	MGLibA_01795	CTTGCTATTCTGCTTGCCCA	9030624G23Rik	15	0	8	3	9	3
	MGLibA_01796	GCCGGACCCGATCTCCGTGT	9030624G23Rik	4	0	16	4	9	5
	MGLibA_01797	CTCGAAATCAGGTCCCACGA	9030624J02Rik	283	281	86	63	38	25
	MGLibA_01798	TACGCAGGCATTCCCGGAAC	9030624J02Rik	430	131	154	162	54	227
	MGLibA_01799	AGAGCGGGTCGGTGCCATCG	9030624J02Rik	0	0	0	0	0	0
	MGLibA_01800	GTTTCCGTTTGGAATCGTAG	9130008F23Rik	33	0	41	17	15	24
	MGLibA_01801	GAGAACCTTCCCCCGACGAT	9130008F23Rik	60	444	42	45	31	60
	MGLibA_01802	TGCGGTCACAGAACGCTCCT	9130008F23Rik	32	0	2	1	2	0
	MGLibA_01803	CCGAGTTGTCAACGCCTTGC	9130011E15Rik	1	0	19	11	13	7
	MGLibA_01804	CAGAAGAATAAATCTACGTC	9130011E15Rik	138	7	41	36	27	35
	MGLibA_01805	AAGAGTTCCTCCCAAAACCG	9130011E15Rik	40	0	0	0	2	1
	MGLibA_01806	CAGTGCAATCCGCTGCGCCA	9130019O22Rik	156	32	38	59	15	29
	MGLibA_01807	GCTCCATTCGGTGTATGGCC	9130019O22Rik	173	279	86	80	27	52
	MGLibA_01808	GTATGGCTCGGTGCGAGCTC	9130019O22Rik	75	30	56	55	29	25
	MGLibA_01809	TTGTTCCGGCCGCGCCAGGA	9130023H24Rik	163	87	41	49	32	28
	MGLibA_01810	GTAGCGCGGTCTCGCGATCC	9130023H24Rik	44	17	98	63	36	42
	MGLibA_01811	AAACACCGTCGTTCTCACTC	9130023H24Rik	271	157	110	138	55	44
	MGLibA_01812	AACTCCTTTAAGTATACTAT	9130204L05Rik	44	1	44	19	24	16
	MGLibA_01813	AACTTCACAAATTATGCTCT	9130204L05Rik	247	124	58	66	27	34
	MGLibA_01814	AGACCTACCTGGAGAAAATT	9130204L05Rik	61	17	7	3	1	4
	MGLibA_01815	GCCAGCAGGCGTGTCACCGC	9130401M01Rik	209	17	82	47	35	118
	MGLibA_01816	TCAGCAAACATCATTCGCGT	9130401M01Rik	108	49	111	55	51	68
	MGLibA_01817	AGCACTACCACTCGCTTCCA	9130401M01Rik	517	445	184	247	81	166
	MGLibA_01818	TGATCGACGTCGGGAGATAT	9130409I23Rik	229	503	114	163	55	54
	MGLibA_01819	ATATTTGCTAACCTCCCGAT	9130409I23Rik	134	20	27	32	15	53
	MGLibA_01820	CATGAGGAAACTCGCATCAC	9130409I23Rik	288	359	162	437	66	175
	MGLibA_01821	ACAATATTACTGGCTCTCTC	9230104L09Rik	6	0	8	3	5	1
	MGLibA_01822	GAGAGCCAGTAATATTGTCC	9230104L09Rik	126	1	49	8	24	10
	MGLibA_01823	AGCTTCACGAAGAAAGTTTG	9230104L09Rik	33	98	10	7	1	6
	MGLibA_01824	GACGTTCCAGCCCTACCAAA	9230110C19Rik	31	156	17	8	11	5
	MGLibA_01825	GACAGCTAAGCTGATCTATA	9230110C19Rik	89	60	92	195	48	116
	MGLibA_01826	CCCTCTGCTAGGTCCATGCT	9230110C19Rik	349	261	157	127	51	56
	MGLibA_01827	CCTACACTTTCTGTTGATGC	9230110F15Rik	59	0	17	28	16	50
	MGLibA_01828	TACTTCCTATTCTCACACAC	9230110F15Rik	347	258	117	104	46	51
	MGLibA_01829	CCTGCATCAACAGAAAGTGT	9230110F15Rik	146	162	69	55	24	35
	MGLibA_01830	ACTAGAACGAAATCCGCAGC	9230112D13Rik	136	173	69	49	31	112
	MGLibA_01831	GTCTTTGGAGACGCGGCATG	9230112D13Rik	42	0	15	31	9	7
	MGLibA_01832	CGCCCAGGAAACGCCAGACG	9230112D13Rik	16	1	36	91	14	14
	MGLibA_01833	CACAACACCGTAATTTGATC	9330159F19Rik	291	1071	88	101	48	119
	MGLibA_01834	CGACGATTTGCTGGTCTAGC	9330159F19Rik	55	0	5	11	8	3
	MGLibA_01835	CTGCTAGACCAGCAAATCGT	9330159F19Rik	55	41	46	32	24	50
	MGLibA_01836	CTTCTTTGAGTACCAGTACG	9330182L06Rik	176	97	45	38	23	22
	MGLibA_01837	CGCCATTCCGAATTCTGCAG	9330182L06Rik	60	56	16	15	13	6
	MGLibA_01838	GACTCTATATAGTTCCCACG	9330182L06Rik	19	0	14	14	5	8
	MGLibA_01839	GGAGTTACTTTCCGGTTGTT	9330182O14Rik	326	96	44	69	34	33
	MGLibA_01840	CTCAATGCATTTGCTTCACG	9330182O14Rik	174	2	73	203	42	42
	MGLibA_01841	TTCTAGAACTGTTAAGACGA	9330182O14Rik	6	0	5	4	1	3
	MGLibA_01842	AAGGAGGCACATCAATCGTA	9430007A20Rik	357	340	140	84	55	55
	MGLibA_01843	AAAAAGAGGATGCCTCGTCG	9430007A20Rik	72	28	46	35	16	20
	MGLibA_01844	TTGGGACGAAAGAGTCTTAC	9430007A20Rik	151	4	70	45	26	28
	MGLibA_01845	GGGACCCTCCCGACATACAA	9430015G10Rik	0	0	12	27	7	7
	MGLibA_01846	ATGGGAGCGCTAGCTGTGTC	9430015G10Rik	139	0	16	42	15	12
	MGLibA_01847	GCGTGCAGCTTCCCATGAAC	9430015G10Rik	131	2	88	140	49	44
	MGLibA_01848	ATCCGCGCAATCGTCCAATC	9430016H08Rik	252	116	79	141	49	98
	MGLibA_01849	AGCCTGATTGGACGATTGCG	9430016H08Rik	59	0	40	28	12	15
	MGLibA_01850	GGCTCCACTTAAAGACTCAC	9430016H08Rik	107	0	50	80	24	22
	MGLibA_01851	GTGAGCGAGACTTTAGCCCA	9430020K01Rik	125	148	42	46	14	11
	MGLibA_01852	ACGCTGCAGCATGTATAGTG	9430020K01Rik	402	22	124	143	44	47
	MGLibA_01853	CCCTACAGCATCGCCGAATT	9430020K01Rik	149	35	101	101	29	129
	MGLibA_01854	CTATGTGCGCGTCTCCTCAG	9430023L20Rik	5	0	23	9	5	15
	MGLibA_01855	GTGGACTGTCAAGGTGCACG	9430023L20Rik	39	0	64	86	23	182
	MGLibA_01856	GCTGGACCGTGCCTTGCGCA	9430023L20Rik	61	0	29	91	7	10
	MGLibA_01857	CGTCGGGCCGCTGGAGACGG	9430038I01Rik	30	0	43	20	22	19
	MGLibA_01858	CTTACCGCGTCCCCTGCCGC	9430038I01Rik	46	2	47	46	27	15
	MGLibA_01859	ACTCCCCCGAGATACACCTC	9430038I01Rik	323	150	185	141	94	92
	MGLibA_01860	CACTTGCAGATGTACGAGCC	9430069I07Rik	120	143	55	73	23	80
	MGLibA_01861	CCTCGTCTGGAAAGCTATCC	9430069I07Rik	3	0	11	12	13	5
	MGLibA_01862	GTTCCAAGACGCTGCACATG	9430069I07Rik	203	80	88	102	35	247
	MGLibA_01863	TGGTGTTACCTCGATCCCTG	9530002B09Rik	56	0	8	6	3	4
	MGLibA_01864	CCCGCTACAAATTGAAATTT	9530002B09Rik	181	125	45	27	18	25
	MGLibA_01865	GCCAAAATTTCAATTTGTAG	9530002B09Rik	87	0	34	25	10	11
	MGLibA_01866	GGTCTACGACCGATGTTCTT	9530003J23Rik	138	14	53	37	11	26
	MGLibA_01867	ATCGGTCGTAGACCTTGCCC	9530003J23Rik	143	43	28	49	23	13
	MGLibA_01868	CTGCCGTAGTTTGTGCAAAG	9530003J23Rik	1	0	1	1	0	1
	MGLibA_01869	TCCGCGTACACTTCTTGACC	9530053A07Rik	42	26	22	97	7	6
	MGLibA_01870	TGGCATACGGCAGCAATCAT	9530053A07Rik	174	107	80	165	40	124
	MGLibA_01871	TATGATTGCTGCCGTATGCC	9530053A07Rik	204	1797	65	63	39	36
	MGLibA_01872	ACGGAGAGCCGGACTACGAC	9530068E07Rik	66	43	50	18	17	8
	MGLibA_01873	CTCCGTAGTCGCCATTGTCC	9530068E07Rik	387	164	259	259	105	276
	MGLibA_01874	TTTGGACCAGAACGTGAACG	9530068E07Rik	298	1	114	58	42	33
	MGLibA_01875	TCAAACGACGCAATCTGACC	9530077C05Rik	465	244	157	157	68	44
	MGLibA_01876	GCATCCGTTTACTACCGTCA	9530077C05Rik	54	0	83	133	33	187
	MGLibA_01877	TTAACAACCTTCAGCAACCG	9530077C05Rik	269	75	123	103	58	55
	MGLibA_01878	AGGCGTAGATGCGCCCCTTT	9630033F20Rik	143	168	51	67	31	25
	MGLibA_01879	GTTGCAGATGTACGGAGTCG	9630033F20Rik	117	55	42	35	11	15
	MGLibA_01880	GCCGAAACCCAGTCTCCGAA	9630033F20Rik	69	16	15	8	7	14
	MGLibA_01881	TGTCGTCCATCTCGGCTCGC	9830001H06Rik	250	120	95	117	46	72
	MGLibA_01882	ATACCGCTCGGAGCACGAGC	9830001H06Rik	86	367	62	43	20	23
	MGLibA_01883	AGAACGAGGGGCTTCGACAG	9830001H06Rik	99	29	44	45	19	31
	MGLibA_01884	AGACAACTTGTGTTACCCCT	9830107B12Rik	307	427	98	88	53	38
	MGLibA_01885	CCCAGAGTTACTTCGAGTAC	9830107B12Rik	276	352	183	143	72	85
	MGLibA_01886	CCCAGTGCTGCTGCTGCTCC	9830107B12Rik	468	59	163	138	58	64
	MGLibA_01887	GTGCTAAAGCCTTTACTCTA	9830147E19Rik	70	0	56	36	29	32
	MGLibA_01888	AAGCTGACTCCTTAGAGTAA	9830147E19Rik	139	234	36	24	19	8
	MGLibA_01889	ACTTTACCAAGATGTCATGC	9830147E19Rik	43	21	14	19	12	13
	MGLibA_01890	GTCGCTCCACCGCAAAGACG	9930012K11Rik	41	27	30	19	10	10
	MGLibA_01891	CCCAGCTTGTCTGCGCAGCG	9930012K11Rik	0	1	58	47	8	23
	MGLibA_01892	GTCTTTGCGGTGGAGCGACT	9930012K11Rik	40	5	9	17	3	8
	MGLibA_01893	GCCAACCTTACCGGTCAGAA	9930013L23Rik	95	72	34	13	4	2
	MGLibA_01894	AGCACATTGTGCTGCGTACC	9930013L23Rik	568	2086	261	268	91	366
	MGLibA_01895	TATTTGAATGCAGTGCCCGA	9930013L23Rik	140	170	41	74	28	22
	MGLibA_01896	GTTGACCGACGCCTTGTTGA	9930021J03Rik	120	0	68	64	35	69
	MGLibA_01897	TCGGTCAACACCTCGAAGTT	9930021J03Rik	135	0	53	52	24	144
	MGLibA_01898	CAAAGTAGGTCTTCGATGTA	9930021J03Rik	10	0	21	9	9	7
	MGLibA_01899	CACAGCCGCATGCTGCTCGT	9930104L06Rik	53	0	25	24	17	75
	MGLibA_01900	GCGGTTGAGGCGCAAGCAGC	9930104L06Rik	46	0	25	29	20	13
	MGLibA_01901	TCCCATGTGCTCTACGAGTC	9930104L06Rik	224	311	84	127	44	27
	MGLibA_01902	CATTGTTCTTTGTGAACAAC	9930111J21Rik1	4	1	2	3	0	0
	MGLibA_01903	CAAATCCCATATTGTCACAT	9930111J21Rik1	36	0	12	13	1	5
	MGLibA_01904	TTCTACACCCCCTCCAAAAG	9930111J21Rik1	9	2	1	3	2	0
	MGLibA_01905	TTCTACACCCCCTCCAAAAG	9930111J21Rik2	5	1	1	0	0	0
	MGLibA_01906	ATGTAACAGTCTCACTAGAG	9930111J21Rik2	69	0	56	37	19	12
	MGLibA_01907	TCTGAAGAAAATCGAGTTTG	9930111J21Rik2	222	91	52	45	31	24
	MGLibA_01908	TGTTTACTGCCCGGATTTCG	A130010J15Rik	58	1	23	59	16	29
	MGLibA_01909	TCCGGGCAGTAAACACCCGC	A130010J15Rik	92	0	22	59	7	14
	MGLibA_01910	ATTGGCGCTCCAAAGTTATC	A130010J15Rik	13	1	12	2	8	6
	MGLibA_01911	TCACACCCCGCATTGCAACC	A1bg	246	557	112	92	34	64
	MGLibA_01912	TGCAGTTGATTTGCCGACTA	A1bg	347	72	89	89	33	68
	MGLibA_01913	GTCCTTTCACCTGCCGCTAC	A1bg	209	16	62	95	25	28
	MGLibA_01914	GCATAAGGTTCCTTACGTAC	A1cf	179	16	56	44	27	76
	MGLibA_01915	GTTTAGGACTGGCCGTCTCT	A1cf	40	2	8	6	3	3
	MGLibA_01916	GGACAATTGCCGATTGTTTG	A1cf	62	24	43	47	17	21
	MGLibA_01917	CATCGCCAATCAAATCATCT	A230046K03Rik	89	1	42	30	18	9
	MGLibA_01918	ATGATTTGATTGGCGATGTT	A230046K03Rik	110	31	36	59	16	17
	MGLibA_01919	CAAAGTCATCACTGTTTATG	A230046K03Rik	252	54	37	29	12	25
	MGLibA_01920	GTACACGGCGCCACCATACA	A230050P20Rik	68	0	35	40	34	20
	MGLibA_01921	CGCCTCCGGGAGAAGTTTCA	A230050P20Rik	99	714	34	10	19	12
	MGLibA_01922	CACGATAGAGCGCCCAACTC	A230050P20Rik	225	174	117	156	66	68
	MGLibA_01923	TCAGCGACTGCCCTCTATTG	A230065H16Rik	0	0	0	0	0	0
	MGLibA_01924	GCCACACCCGCATCTGTTAC	A230065H16Rik	185	106	70	72	29	49
	MGLibA_01925	GAGAGGTACCCCTCAGATCC	A230065H16Rik	175	12	64	75	26	42
	MGLibA_01926	TTTCCACCCCCTTAATGAAT	A2m	284	291	88	75	44	48
	MGLibA_01927	CCCACAGTCTTCATCCAATG	A2m	265	38	81	169	45	25
	MGLibA_01928	GAGATTTCGTGTTGTCTCAT	A2m	152	245	27	37	18	15
	MGLibA_01929	ATCTGTGCCAAATCTCTTAG	A330021E22Rik	112	215	48	42	15	23
	MGLibA_01930	ATGATACGATTAAGGTCCAT	A330021E22Rik	328	871	113	175	48	39
	MGLibA_01931	TGCTAATTCATTTGCACTTC	A330021E22Rik	32	179	32	19	23	17
	MGLibA_01932	GAAGTCATGGTGTTCGCTCC	A330050F15Rik	52	0	4	0	1	0
	MGLibA_01933	AGACTTGCCGCATGGCTTGC	A330050F15Rik	159	11	55	51	20	19
	MGLibA_01934	ATTCTGGACAATCTGCTTGC	A330050F15Rik	150	70	17	14	5	8
	MGLibA_01935	GCATCATTGGTCCAGCCTAT	A330070K13Rik	85	36	29	19	13	66
	MGLibA_01936	AGTAGAGTGCCAACCATTGA	A330070K13Rik	149	1	37	36	37	20
	MGLibA_01937	AATGATGCAGCCCTAGTCTG	A330070K13Rik	98	1	34	17	17	20
	MGLibA_01938	CGATCGCTTGTCCCTCTCGT	A3galt2	462	128	143	231	83	101
	MGLibA_01939	TGCCGCCAAACACCGCAGCG	A3galt2	323	220	114	168	45	88
	MGLibA_01940	AGACGGCGGAACCTCACCAT	A3galt2	5	0	3	2	7	4
	MGLibA_01941	TTCCCGAAGAAGCGACTCAC	A430005L14Rik	193	17	89	66	42	66
	MGLibA_01942	ATGCCTGTGAGTCGCTTCTT	A430005L14Rik	103	71	29	19	16	12
	MGLibA_01943	CCTCAGCACGCCTTCGGGCC	A430005L14Rik	362	426	145	272	74	163
	MGLibA_01944	TCAACTCCCCTAGATGAGCG	A430033K04Rik	0	0	19	12	3	7
	MGLibA_01945	CGCGGTGACGCTGTAAGTGC	A430033K04Rik	145	119	87	36	31	30
	MGLibA_01946	TGATAAGCCGCGCTCATCTA	A430033K04Rik	90	18	76	150	30	31
	MGLibA_01947	GGGCCCCTAAGCCTAGATCC	A430078G23Rik	59	13	81	78	38	94
	MGLibA_01948	CCCTGCCACAAAGACGCAGC	A430078G23Rik	27	357	13	14	5	4
	MGLibA_01949	GTTCTGCCCACCTTGCTTGA	A430078G23Rik	178	128	90	122	39	49
	MGLibA_01950	TCCTGACAGGGGAAAACTTC	A430089I19Rik	122	15	31	33	11	12
	MGLibA_01951	TCCGTCCACTCTCCAGAATC	A430089I19Rik	251	689	77	97	27	73
	MGLibA_01952	TCCATCTAGCACAGCCTGCA	A430089I19Rik	0	0	4	4	8	2
	MGLibA_01953	AAGCCGAGTCCACAATGCGC	A430105I19Rik	242	48	99	95	32	105
	MGLibA_01954	GCAAGGGTGCACGCCAGCTC	A430105I19Rik	118	0	41	88	19	29
	MGLibA_01955	TGAGACTTACACCGGGAACC	A430105I19Rik	172	190	51	59	16	24
	MGLibA_01956	AGATTGCCTCTCAGTGCAAC	A430107P09Rik	114	0	21	42	21	12
	MGLibA_01957	AAAAACTGCCCGTGTTTGAA	A430107P09Rik	28	0	11	26	13	6
	MGLibA_01958	AAGATGCCTCAGTGCTGTGG	A430107P09Rik	268	110	140	232	47	514
	MGLibA_01959	TATGTGTCGTAGGGCAATAG	A4galt	329	269	67	78	20	32
	MGLibA_01960	GTGCCGTGCCTCCGAGTACC	A4galt	43	30	8	8	2	1
	MGLibA_01961	GCTCAACCTGACCAACACGC	A4galt	434	585	144	253	81	52
	MGLibA_01962	GAACCCAAATACCCCGTTAC	A4gnt	89	0	57	59	12	14
	MGLibA_01963	GTTCCACAAATGCAGTGCGT	A4gnt	114	258	69	41	17	23
	MGLibA_01964	TGCTGTACCAGCTCACCATG	A4gnt	230	1	54	80	23	12
	MGLibA_01965	TCGCCCTAATCTTGCGCCTG	A530016L24Rik	197	322	154	220	42	103
	MGLibA_01966	TTGGATGGCATGTCCGCGGG	A530016L24Rik	49	0	35	21	7	31
	MGLibA_01967	CTCGCTCTAATTCCCACCCG	A530016L24Rik	124	51	31	50	13	14
	MGLibA_01968	GTCCCCTAGGACAATCCCAG	A530032D15Rik	12	0	9	10	5	0
	MGLibA_01969	TCTGCTCCGAGATGAAGTCT	A530032D15Rik	13	0	11	10	7	3
	MGLibA_01970	TCAAGAAACATGTAAGAACC	A530032D15Rik	105	111	39	23	17	12
	MGLibA_01971	TCTGAGATGGAGTTCGGTGC	A530054K11Rik	183	1	76	36	21	19
	MGLibA_01972	TGACATACCCCGGAGCATAG	A530054K11Rik	309	11	80	57	32	38
	MGLibA_01973	TCAGACCTGAAAGAAGGCGC	A530054K11Rik	152	67	47	67	12	17
	MGLibA_01974	CTTACACCAGATCTTCTCGC	A530064D06Rik	149	4	105	74	38	67
	MGLibA_01975	ACCACTCCAGCGAGAAGATC	A530064D06Rik	188	0	63	44	22	26
	MGLibA_01976	AGCTTAGTTAGCCTTGTAGC	A530064D06Rik	112	51	59	47	34	24
	MGLibA_01977	ATCACATCCATGGTTGATCG	A530099J19Rik	205	0	55	79	15	24
	MGLibA_01978	GTTACAAAAGTTCCATGCCG	A530099J19Rik	72	0	27	7	17	10
	MGLibA_01979	CTTCTAGTTGTGATCGATCC	A530099J19Rik	146	21	32	45	14	39
	MGLibA_01980	TTATGAATCTCTCTTAACGC	A630001G21Rik	103	7	57	38	22	26
	MGLibA_01981	CTGAGGACTCTTCCCCCCCG	A630001G21Rik	185	507	86	158	34	45
	MGLibA_01982	TGTCGGACTCATCGTTTCTA	A630001G21Rik	303	296	94	85	58	47
	MGLibA_01983	GCAGCAACTCTATGAATCGA	A630007B06Rik	55	86	36	41	20	59
	MGLibA_01984	CTGTGCGACTAGCTGATCTT	A630007B06Rik	17	0	30	28	18	16
	MGLibA_01985	GAAATACCTGGTCCATCCGC	A630007B06Rik	13	8	6	8	7	1
	MGLibA_01986	CAGTGCGGAGCTTCAGACCG	A630023A22Rik	136	46	50	42	20	17
	MGLibA_01987	AGCCTCCGATACCATGGTCC	A630023A22Rik	21	1	18	12	2	6
	MGLibA_01988	TGGTAATTCAGGTCAGCATC	A630023A22Rik	20	0	4	8	0	5
	MGLibA_01989	GTACTTTGGAAATTCGTCAG	A630033H20Rik	60	8	14	20	12	4
	MGLibA_01990	GAATCGTGCTTTGCTGATTT	A630033H20Rik	9	0	8	5	1	1
	MGLibA_01991	CCAGTCATGTTTGCATTGTA	A630033H20Rik	378	100	71	122	37	73
	MGLibA_01992	GATCACCAACAGGGAATAGT	A630073D07Rik	58	0	5	8	4	5
	MGLibA_01993	GATCACTCAAATCTTCTTGC	A630073D07Rik	375	52	87	80	38	52
	MGLibA_01994	CCTACTCATTGCAGTCTTGC	A630073D07Rik	301	543	115	130	41	43
	MGLibA_01995	GCGCCATCTCGTGGACAATG	A630076J17Rik	33	0	33	50	16	114
	MGLibA_01996	CTTCCACATTGTCCACGAGA	A630076J17Rik	0	0	0	0	0	0
	MGLibA_01997	GCTGAGTGATACTCCGTGCT	A630076J17Rik	155	117	93	96	42	129
	MGLibA_01998	GCTTTACGGCTACTCTATAA	A630095E13Rik	21	28	8	14	2	8
[truncated: 128,211 more rows]
