# Supplementary material for: The SKP2‐p27 axis defines susceptibility to cell death upon CHK1 inhibition
Source: Mol Oncol. 2022 Jul 7;16(15):2771–87. doi: 10.1002/1878-0261.13264 (PMC9348596; doi:10.1002/1878-0261.13264)
Supplement: Supplementary file 6 — Table S2. Raw data of viral transduction efficacies. [file MOL2-16-2771-s002.xlsx]

## Sheet: Fig 1F- S1B
	Table 2
					Figure 1F			Suppl-1B
		DMSO			PF-477736 [1µM]			CHIR-124 [300nM]
		I	II	III	I	II	III	I	II	III
%-dsRed +	sg-Cd8a-1	3	3.6	4.36	3.94	2.54	6.51	3.39	3.72	5.66
	sg-Cd8a-2	3.46	5.12	5.72	3.54	4.16	6.58	3.91	5.4	6.95
	sg-Bbc3-1	9.39	5.89	7.6	16.8	10.4	15.99	14.3	8.79	14.23
	sg-Bbc3-2	9.18	4.19	5.5	16.8	6.92	11.9	14.3	5.95	9.94
	sg-Skp2-1	5.5	6.01	7	28.54	11.71	29.1	17.93	13.69	19.52
	sg-Skp2-2	4.9	4.5	4.9	20.21	14.25	21.56	19.4	12.47	17.94
		PF-477736 [1µM]			CHIR-124 [300nM]
		I	II	III	I	II	III
fold enrichment	sg-Cd8a-1	1.31333	0.705556	1.49312	1.13	1.03333	1.29817
	sg-Cd8a-2	1.02312	0.8125	1.15035	1.13006	1.05469	1.21503
	sg-Bbc3-1	1.78914	1.7657	2.10395	1.5229	1.49236	1.87237
	sg-Bbc3-2	1.83007	1.65155	2.16364	1.55773	1.42005	1.80727
	sg-Skp2-1	5.18909	1.94842	4.15714	3.26	2.27787	2.78857
	sg-Skp2-2	4.12449	3.16667	4.4	3.95918	2.77111	3.66122

## Sheet: Fig 1G
	Table 2
		72h			96h			120
		I	II	III	I	II	III	I	II	III
%-dsRed +	sg-Cd8a-1	3.01	5.5	5.68	3.25	4.94	6.25394	2.91	5.15	5.97687
	sg-Cd8a-2	3.72	7.5	4.7	3.71	7.69	5.73333	3.67	6.36	5.31667
	sg-Bbc3-1	10.8	8.55	6.33	9.38	7.64	6.77	10.81	8.31	7.13
	sg-Bbc3-2	8.84	7.45	4.42	8.02	7.08	4.8	9.84	7.84	5.07
	sg-Skp2-1	5.65	4.65	3.97	6.08	4.18	4.32	4.98	4.29	4.15
	sg-Skp2-2	4.76	3.6	6.7	4.37	3.64	7.02325	4.79	4	7.22894
		96h / 72h			120h / 72h
		I	II	III	I	II	III
fold enrichment	sg-Cd8a-1	1.07973	0.898182	1.10105	0.966777	0.936364	1.05227
	sg-Cd8a-2	0.997312	1.02533	1.21986	0.986559	0.848	1.13121
	sg-Bbc3-1	0.868519	0.893567	1.06951	1.00093	0.97193	1.12638
	sg-Bbc3-2	0.90724	0.950336	1.08597	1.11312	1.05235	1.14706
	sg-Skp2-1	1.07611	0.898925	1.08816	0.881416	0.922581	1.04534
	sg-Skp2-2	0.918067	1.01111	1.04825	1.0063	1.11111	1.07895

## Sheet: Fig S1C
	Table 2
		Suppl.1 C
		DMSO			PF-477736 [1µM]			CHIR-124 [300nM]
%-dsRed +		I	II	III	I	II	III	I	II	III
	sg-Cd8a-1	0.67	0.81	0.54	1.12	0.68	0.42	0.35	0.91	0.64
	sg-Cd8a-2	1.18	0.88	1.11	1.26	1.51	1.24	0.54	0.86	1.28
	sg-Skp2-1	0.96	1.09	0.92	2.04	1.05	1.51	2.03	1.13	1.42
	sg-Skp2-2	0.56	0.68	0.37	1.2	0.88	0.55	1.75	0.94	0.77
		PF-477736 [1µM]			CHIR-124 [300nM]
fold enrichment		I	II	III	I	II	III
	sg-Cd8a-1	1.67164	0.839506	0.777778	0.522388	1.12346	1.18519
	sg-Cd8a-2	1.0678	1.71591	1.11712	0.457627	0.977273	1.15315
	sg-Skp2-1	2.125	0.963303	1.6413	2.11458	1.0367	1.54348
	sg-Skp2-2	2.14286	1.29412	1.48649	3.125	1.38235	2.08108

## Sheet: Fig2E - S1D
	Table 2
						Figure 2E			Suppl. 1 D
			DMSO			PF-477736 [1µM]			CHIR-124 [300nM]
			I	II	III	I	II	III	I	II	III
%-dsRed +	ev	sg-Cd8a-1	22.1	21.2	4.16	24.4	19.8	3.94	24.6	23	3.53
		sg-Cd8a-2	14.5	17.8	11.9	16.3	18.2	10.8	14.5	17.4	11.5
		sg-Skp2-1	19.5	26.4	14.3	45.5	34.7	29.8	38.3	38.3	16.6
		sg-Skp2-2	8.39	12.4	5.44	27.4	26.1	16.8	21.8	24.5	11.8
	BCL2	sg-Cd8a-1	14.5	14.6	4.95	16.4	15.1	4.84	15.4	14.9	4.74
		sg-Cd8a-2	9.7	12.9	12.9	9.98	13.7	13.7	10.2	13.6	12.9
		sg-Skp2-1	12.3	28.5	17.4	17.1	39.7	19.6	16.2	43.9	18.4
		sg-Skp2-2	5.2	16.3	4.87	7.05	21.7	6.24	7.13	19.6	6.04
			PF-477736 [1µM]			CHIR-124 [300nM]
			I	II	III	I	II	III
fold enrichment	ev	sg-Cd8a-1	1.10407	0.933962	0.947115	1.11312	1.08491	0.848558
		sg-Cd8a-2	1.12414	1.02247	0.907563	1	0.977528	0.966387
		sg-Skp2-1	2.33333	1.31439	2.08392	1.9641	1.45076	1.16084
		sg-Skp2-2	3.26579	2.10484	3.08824	2.59833	1.97581	2.16912
	BCL2	sg-Cd8a-1	1.13103	1.03425	0.977778	1.06207	1.02055	0.957576
		sg-Cd8a-2	1.02887	1.06202	1.06202	1.05155	1.05426	1
		sg-Skp2-1	1.39024	1.39298	1.12644	1.31707	1.54035	1.05747
		sg-Skp2-2	1.35577	1.33129	1.28131	1.37115	1.20245	1.24025

## Sheet: Fig 2F
	Table 2
					Fig 2F
		DMSO			PF-477736 [1µM]			-IL3
		I	II	III	I	II	III	I	II	III
%dsRed	sg-Cd8a-1	19.9	23.7	6.7	19.8	25.8	6.73	21.7	16.9	5.86
	sg-Cd8a-2	21.3	11.8	6.5	20.7	11.6	7.17	12.3	19.3	5.98
	sg-Skp2-1	20.8	14.3	7.13	51.3	34.7	13.9	12.6	16.2	6.75
	sg-Skp2-2	27	12.8	6.2	60.2	34.5	16.6	11.9	19.2	6.01
		PF-477736 [1µM]			-IL3
fold enrichment		I	II	III	I	II	III
	sg-Cd8a-1	0.994975	1.08861	1.00448	1.09045	0.71308	0.874627
	sg-Cd8a-2	0.971831	0.983051	1.10308	0.577465	1.63559	0.92
	sg-Skp2-1	2.46635	2.42657	1.94951	0.605769	1.13287	0.946704
	sg-Skp2-2	2.22963	2.69531	2.67742	0.440741	1.5	0.969355

## Sheet: Fig 3A S2A
	Table 2
						Fig 3A			Suppl.2A
			DMSO			PF-477736 [1µM]			CHIR-124 [300nM]
	OE		I	II	III	I	II	III	I	II	III
%-dsRed +	ev	sg-Cd8a-1	13.4	42	62.3	9.52	37.74	52	11.5	39.34	57.9
		sg-Cd8a-2	18.6	46		14.9	39.75		16.7	40.07
		sg-Skp2-1	21.7	44.4	63.5	20.2	39.83	51	20.8	41.54	56.4
		sg-Skp2-2	21.8	46.3	66.9	20.3	42.39	58.9	22.3	43.58	60.7
	SKP2	sg-Cd8a-1	4.81	24.4	55.3	0.3	9.91	20.2	1.64	15.9	28
		sg-Cd8a-2	8.99	23		2.86	11.29		2.58	15.44
		sg-Skp2-1	5.43	22.2	58.6	1.9	12.49	23.3	3.08	16.41	33.3
		sg-Skp2-2	4.99	26.4	53	3.78	14.34	19	4.14	19.77	30.6
			PF-477736 [1µM]			CHIR-124 [300nM]
			I	II	III	I	II	III
fold enrichment	ev	sg-Cd8a-1	0.710448	0.898571	0.834671	0.858209	0.936667	0.929374
		sg-Cd8a-2	0.801075	0.86413		0.897849	0.871087
		sg-Skp2-1	0.930876	0.897072	0.80315	0.958525	0.935586	0.888189
		sg-Skp2-2	0.931193	0.915551	0.880419	1.02294	0.941253	0.907324
	SKP2	sg-Cd8a-1	0.0623701	0.406148	0.36528	0.340956	0.651639	0.506329
		sg-Cd8a-2	0.318131	0.49087		0.286986	0.671304
		sg-Skp2-1	0.349908	0.562613	0.397611	0.567219	0.739189	0.568259
		sg-Skp2-2	0.757515	0.543182	0.358491	0.829659	0.748864	0.577358

## Sheet: Fig 3D S2C
	Table 2
								Fig 3D			Suppl. 2C
				DMSO			PF-477736 [1µM]			CHIR-124 [300nM]
		Replicate		sgRNA	Rescue	OE	sgRNA	Rescue	OE	sgRNA	Rescue	OE
% of parent	EV- GFP	I	sg-Cd8a-1	4.94	3.81	39.5	4.13	3.26	35.5	4.44	3.19	37
		II		4.59	3.72	39.4	5.13	3.83	32.9	4.93	3.04	36.6
		III		0.5	0.35	41.6	1.76	1.56	41.3	0.63	0.48	44.2
	SKP2-GFP	I		6.9	1.67	17.8	8.13	0.45	7.23	6.25	0.88	11.6
		II		6.76	1.88	18.4	7.47	1.12	6.71	6.99	0.87	9.31
		III		0.5	0.28	23.9	0.85	0	14.5	0.64	0.23	21.3
	EV- GFP	I	sg-Cd8a-2	3.57	3	42.7	2.89	2.82	36.9	3.79	2.75	37.2
		II		3.56	3.02	41.8	3.93	2.98	29.2	3.77	2.18	38.9
		III		1.44	1.17	44.7	0.98	1.31	43.9	1.59	1.59	45.1
	SKP2-GFP	I		5.35	1.59	20.1	6.52	0.37	9.87	5.4	1.15	13.5
		II		5.15	1.43	20.2	4.37	0.4	6.96	4.36	0.59	13
		III		2.23	0.61	22.2	1.53	0.31	14.4	2.29	0.28	17.4
	EV- GFP	I	sg-Skp2-1	1.07	0.85	38.9	3.77	3.59	34.9	2.42	1.79	36.4
		II		1.08	0.92	38.5	3.93	3.51	30.9	2.65	1.85	34.2
		III		1.68	1.73	42.4	3.13	3.47	43	2.45	2.8	40.9
	SKP2-GFP	I		1.47	0.48	23.8	5.52	0.88	13.4	2.63	0.45	17.6
		II		1.29	0.47	23.9	4.53	0.8	9.49	3.07	0.69	13.6
		III		3.01	0.78	21.2	6.73	1.19	9.11	4.81	1.05	14.4
	EV- GFP	I	sg-Skp2-2	0.26	0.22	42.7	1.08	0.97	39.1	0.51	0.53	40.2
		II		0.23	0.3	42	1.47	0.55	37	0.68	0.36	38.1
		III		0.27	0.45	45.7	1.09	1.32	43.7	0.84	1.12	45.7
	SKP2-GFP	I		0.42	0.17	24.3	2.15	0.22	13.2	1.39	0.42	18.2
		II		0.41	0.1	24.8	2.23	0.82	8.88	1.75	0.13	14.3
		III		0.55	0.19	26.1	2.05	0.29	11.6	1.12	0.38	19.8
				PF-477736 [1µM]			CHIR-124 [300nM]
				sgRNA	Rescue	OE	sgRNA	Rescue	OE
fold enrichment	EV- GFP	I	sg-Cd8a-1	0.836032	0.855643	0.898734	0.898785	0.83727	0.936709
		II		1.11765	1.02957	0.835025	1.07407	0.817204	0.928934
		III		3.52	4.45714	0.992788	1.26	1.37143	1.0625
	SKP2-GFP	I		1.17826	0.269461	0.40618	0.905797	0.526946	0.651685
		II		1.10503	0.595745	0.364674	1.03402	0.462766	0.505978
		III		1.7	0	0.606695	1.28	0.821429	0.891213
	EV- GFP	I	sg-Cd8a-2	0.809524	0.94	0.864169	1.06162	0.916667	0.871194
		II		1.10393	0.986755	0.698565	1.05899	0.721854	0.930622
		III		0.680556	1.11966	0.982103	1.10417	1.35897	1.00895
	SKP2-GFP	I		1.21869	0.232704	0.491045	1.00935	0.72327	0.671642
		II		0.848544	0.27972	0.344554	0.846602	0.412587	0.643564
		III		0.686099	0.508197	0.648649	1.02691	0.459016	0.783784
	EV- GFP	I	sg-Skp2-1	3.52336	4.22353	0.897172	2.26168	2.10588	0.935733
		II		3.63889	3.81522	0.802597	2.4537	2.01087	0.888312
		III		1.8631	2.00578	1.01415	1.45833	1.6185	0.964623
	SKP2-GFP	I		3.7551	1.83333	0.563025	1.78912	0.9375	0.739496
		II		3.51163	1.70213	0.397071	2.37984	1.46809	0.569038
		III		2.23588	1.52564	0.429717	1.59801	1.34615	0.679245
	EV- GFP	I	sg-Skp2-2	4.15385	4.40909	0.915691	1.96154	2.40909	0.941452
		II		6.3913	1.83333	0.880952	2.95652	1.2	0.907143
		III		4.03704	2.93333	0.956236	3.11111	2.48889	1
	SKP2-GFP	I		5.11905	1.29412	0.54321	3.30952	2.47059	0.748971
		II		5.43902	8.2	0.358065	4.26829	1.3	0.576613
		III		3.72727	1.52632	0.444444	2.03636	2	0.758621

## Sheet: Fig5A + S3A
	Table 2
						Figure 5A			Suppl 3A
			DMSO			PF-477736 [1µM]			CHIR-124 [300nM]
			I	II	III	I	II	III	I	II	III
%-dsRed +	SKP2 KO1	sg-Cd8a-1	12.2	22.6	6.89	11.86	23.36	7.4	12.54	22.6	7.65
		sg-Cd8a-2	4.55	4.07	7.62	3.98	4.51	7.33	4.6	4.48	7.73
		sg-p27-1	3.63	6.53	6.51	2.59	5.81	4.45	2.45	4.97	4.08
		sg-p27-2	8.43	14.1	5.76	3.98	9.58	3.22	5.78	7.25	3.61
	SKP2 KO2	sg-Cd8a-1	20.7	19.5	19.1	20.5	18.71	19.46	20.1	19.35	18.73
		sg-Cd8a-2	5.67	4.75	4.03	5.87	4.48	4.1	5.6	4.44	4.3
		sg-p27-1	10.4	9.67	10.6	6.98	5.9	7.71	7.93	6.89	7.38
		sg-p27-2	7.16	7.58	5.6	4.31	4.05	2.76	4.93	4.38	3.4
			PF-477736 [1µM]			CHIR-124 [300nM]
			I	II	III	I	II	III
fold enrichment	SKP2 KO1	sg-Cd8a-1	0.972131	1.03363	1.07402	1.02787	1	1.1103
		sg-Cd8a-2	0.874725	1.10811	0.961942	1.01099	1.10074	1.01444
		sg-p27-1	0.713499	0.88974	0.683564	0.674931	0.761103	0.626728
		sg-p27-2	0.472123	0.679433	0.559028	0.685647	0.514184	0.626736
	SKP2 KO2	sg-Cd8a-1	0.990338	0.959487	1.01885	0.971014	0.992308	0.980628
		sg-Cd8a-2	1.03527	0.943158	1.01737	0.987654	0.934737	1.067
		sg-p27-1	0.671154	0.610134	0.727358	0.7625	0.712513	0.696226
		sg-p27-2	0.601955	0.534301	0.492857	0.688547	0.577836	0.607143

## Sheet: Fig5C + S3B
	Table 2
						Figure 5C			Suppl 3B
			DMSO			PF-477736 [1µM]			CHIR-124 [300nM]
			I	II	III	I	II	III	I	II	III
% of parent	sg-CD8A-1 clones	sg-Cd8a-1	16.05	16.35	9.45	14.82	15	10.47	15.75	13.89	9.06
		sg-Cd8a-2	7.62	8.235	6.915	8.835	7.755	6.6	8.25	7.605	5.88
		sg-Skp2-1	4.905	5.205	6.27	20.25	11.82	11.715	9.675	12.645	9.765
		sg-Skp2-2	4.845	5.085	3.03	25.05	10.155	6.795	9.39	17.1	7.305
	sg-CD8A -2 clones	sg-Cd8a-1	10.215	10.515	15.45	10.095	10.635	15.15	10.395	9.9	16.8
		sg-Cd8a-2	6.24	7.095	8.055	5.625	6.555	8.205	6.465	6.69	8.775
		sg-Skp2-1	4.98	5.535	5.61	14.43	10.905	14.85	8.115	11.19	11.745
		sg-Skp2-2	2.535	3.165	5.865	10.62	7.275	18.6	4.935	7.02	13.47
	p27-1 KO clones	sg-Cd8a-1	16.6	15.8	15.6	17.8	15.4	15.7	16.4	15.6	16.1
		sg-Cd8a-2	14.9	14.8	14.9	16.2	14.7	16	15	15.2	14.5
		sg-Skp2-1	11.1	8.43	8.8	14.8	14	20.5	11.5	9.83	13
		sg-Skp2-2	6.82	4.92	4.88	9.99	9.78	11.7	7.23	6.21	7.23
	p27-2 KO clones	sg-Cd8a-1	10.1	10	10.4	11.3	10.8	9.85	10.6	11	10.8
		sg-Cd8a-2	15.8	15.6	15.6	17.7	14.6	17	16.1	15.7	16.2
		sg-Skp2-1	8.76	6.29	6.27	12.8	11	12.2	9.08	7.9	8.83
		sg-Skp2-2	5.54	4.68	4.73	7.51	8.66	10.3	5.87	6.44	7.63
			PF-477736 [1µM]			CHIR-124 [300nM]
			I	II	III	I	II	III
fold enrichment	sg-CD8A-1 clones	sg-Cd8a-1	0.923364	0.917431	1.10794	0.981308	0.849541	0.95873
		sg-Cd8a-2	1.15945	0.941712	0.954447	1.08268	0.923497	0.850325
		sg-Skp2-1	4.12844	2.27089	1.86842	1.97248	2.42939	1.55742
		sg-Skp2-2	5.17028	1.99705	2.24257	1.93808	3.36283	2.41089
	sg-CD8A -2 clones	sg-Cd8a-1	0.988253	1.01141	0.980583	1.01762	0.941512	1.08738
		sg-Cd8a-2	0.901442	0.92389	1.01862	1.03606	0.942918	1.08939
		sg-Skp2-1	2.89759	1.97019	2.64706	1.62952	2.02168	2.09358
		sg-Skp2-2	4.18935	2.29858	3.17136	1.94675	2.21801	2.29668
	p27-1 KO clones	sg-Cd8a-1	1.07229	0.974684	1.00641	0.987952	0.987342	1.03205
		sg-Cd8a-2	1.08725	0.993243	1.07383	1.00671	1.02703	0.973154
		sg-Skp2-1	1.33333	1.66074	2.32955	1.03604	1.16607	1.47727
		sg-Skp2-2	1.46481	1.9878	2.39754	1.06012	1.2622	1.48156
	p27-2 KO clones	sg-Cd8a-1	1.11881	1.08	0.947115	1.0495	1.1	1.03846
		sg-Cd8a-2	1.12025	0.935897	1.08974	1.01899	1.00641	1.03846
		sg-Skp2-1	1.46119	1.74881	1.94577	1.03653	1.25596	1.40829
		sg-Skp2-2	1.3556	1.85043	2.17759	1.05957	1.37607	1.61311

## Sheet: Fig6B
	Table 2
						Figure 6B
		DMSO				PF-477736 [3µM]
%-dsRed +		I	II	III	IV	I	II	III	IV
	sg-CD8A-1	42.6	54	78.3	33.8	45.5	57.4	79.6	36.6
	sg-CD8A-2	28.4	41.7	63.6	18.8	30.2	47.5	64.2	20.2
	sg-SKP2-1	31.6	62.9	63.1	23.1	72	88.6	88.6	58.2
	sg-SKP2-2	37.4	59.4	62.3	25.6	60.6	76.2	78.3	38.8
		PF-477736 [3µM]
fold enrichment		I	II	III	IV
	sg-CD8A-1	1.06808	1.06296	1.0166	1.08284
	sg-CD8A-2	1.06338	1.13909	1.00943	1.07447
	sg-SKP2-1	2.27848	1.40859	1.40412	2.51948
	sg-SKP2-2	1.62032	1.28283	1.25682	1.51562

[truncated: 1 more sheets: Fig6D]
